# Supplementary material for: Feasibility and Effect of Electroacupuncture on Cognitive Function Domains in Patients with Mild Cognitive Impairment: A Pilot Exploratory Randomized Controlled Trial
Source: Brain Sci. 2021 Jun 7;11(6):756. doi: 10.3390/brainsci11060756 (PMC8228462; doi:10.3390/brainsci11060756)
Supplement: Supplementary file 1 [file brainsci-11-00756-s001.zip]

Archive with 1 entries (1 files):
- brainsci-1234706-supplementary.xlsx
