# Supplementary material for: Feasibility and Effect of Electroacupuncture on Cognitive Function Domains in Patients with Mild Cognitive Impairment: A Pilot Exploratory Randomized Controlled Trial
Source: Brain Sci. 2021 Jun 7;11(6):756. doi: 10.3390/brainsci11060756 (PMC8228462; doi:10.3390/brainsci11060756)
Supplement: Supplementary file 1 [file brainsci-11-00756-s001.zip › brainsci-1234706-supplementary.xlsx]

## Sheet: Table S1
Table S1. Effects of 12-week EA Treatment on cognitive tests included in SNSB, subdomain of MoCA, and subdomain of ADAS-cog-11 (FAS analysis)
		EA group, mean (sd)	usual care group, mean (sd)	mean difference (95% CI)	cohen's d (95% CI)	p-value	sham EA group, mean (sd)	mean difference (95% CI)	cohen's d (95% CI)	p-value
SNSB: Attention
Digit span: Forward (9)	baseline	5.40 (1.35)	4.63 (0.90)				5.00 (1.41)
	post-treatment	5.16 (1.22)	5.33 (1.13)	-0.18 (-0.95, 0.59)	-0.15 (-0.81, 0.50)	0.6448	4.84 (1.26)	0.32 (-0.44, 1.07)	0.26 (-0.35, 0.87)	0.4004
	difference (95% CI)	0.03 (-0.67, 0.72)	0.43 (-0.04, 0.89)				-0.17 (-0.82, 0.48)
	p-value	0.9332	0.0685				0.5657
	follow-up	5.37 (1.47)	5.05 (1.42)	0.32 (-0.66, 1.30)	0.22 (-0.45, 0.90)	0.5077	5.77 (1.56)	-0.40 (-1.38, 0.59)	-0.26 (-0.91, 0.39)	0.42
	difference (95% CI)	0.14 (-0.67, 0.95)	0.24 (-0.47, 0.96)				0.76 (-0.10, 1.61)
	p-value	0.7225	0.4723				0.0769
Digit span: Backward (8)	baseline	3.35 (1.18)	3.11 (0.46)				3.63 (1.38)
	post-treatment	3.41 (0.95)	3.56 (0.99)	-0.15 (-0.77, 0.47)	-0.15 (-0.80, 0.49)	0.6326	3.76 (1.07)	-0.35 (-1.01, 0.30)	-0.35 (-1.00, 0.30)	0.285
	difference (95% CI)	0.06 (-0.47, 0.58)	0.40 (-0.10, 0.90)				0.18 (-0.64, 1.01)
	p-value	0.8279	0.1108				0.6416
	follow-up	3.97 (1.27)	3.46 (1.18)	0.51 (-0.29, 1.32)	0.42 (-0.24, 1.07)	0.2049	3.69 (1.43)	0.28 (-0.60, 1.15)	0.20 (-0.44, 0.85)	0.5261
	difference (95% CI)	0.62 (-0.10, 1.34)	0.30 (-0.28, 0.88)				0.11 (-0.82, 1.04)
	p-value	0.0873	0.2849				0.7965
SNSB: Language & Related Functions
Repetition (15)	baseline	14.25 (1.41)	14.74 (0.56)				14.58 (0.84)
	post-treatment	14.81 (0.57)	14.77 (0.56)	0.04 (-0.34, 0.41)	0.06 (-0.60, 0.72)	0.8464	14.80 (0.63)	0.00 (-0.40, 0.41)	0.01 (-0.67, 0.69)	0.9808
	difference (95% CI)	0.52 (-0.10, 1.14)	0.07 (-0.28, 0.42)				0.23 (-0.25, 0.71)
	p-value	0.0966	0.6934				0.32
	follow-up	14.64 (0.55)	14.76 (0.50)	-0.12 (-0.46, 0.22)	-0.23 (-0.86, 0.41)	0.4754	14.76 (0.52)	-0.13 (-0.49, 0.23)	-0.24 (-0.90, 0.43)	0.4746
	difference (95% CI)	0.30 (-0.30, 0.90)	0.09 (-0.15, 0.33)				0.21 (-0.09, 0.50)
	p-value	0.3002	0.441				0.1562
Naming: K-BNT (60)	baseline	44.45 (7.55)	47.26 (5.25)				46.00 (9.97)
	post-treatment	45.65 (7.33)	48.90 (6.62)	-3.25 (-7.77, 1.28)	-0.46 (-1.11, 0.18)	0.1545	51.85 (7.04)	-6.21 (-10.77, -1.64)	-0.86 (-1.50, -0.23)	0.009
	difference (95% CI)	0.68 (-3.85, 5.20)	2.14 (-0.19, 4.47)				5.90 (0.86, 10.94)
	p-value	0.7532	0.069				0.0249
	follow-up	49.68 (4.70)	50.16 (4.35)	-0.48 (-3.40, 2.43)	-0.11 (-0.75, 0.54)	0.7403	53.60 (4.62)	-3.93 (-6.96, -0.89)	-0.84 (-1.49, -0.19)	0.0127
	difference (95% CI)	4.58 (2.34, 6.82)	3.52 (1.78, 5.27)				7.66 (3.21, 12.11)
	p-value	0.0007	0.0008				0.0023
Caculation: Addition (3)	baseline	2.85 (0.37)	2.84 (0.37)				2.79 (0.54)
	post-treatment	2.89 (0.39)	2.88 (0.39)	0.01 (-0.24, 0.26)	0.02 (-0.63, 0.68)	0.9446	2.79 (0.43)	0.10 (-0.17, 0.36)	0.24 (-0.41, 0.89)	0.4672
	difference (95% CI)	0.04 (-0.17, 0.24)	0.03 (-0.24, 0.31)				0.00 (-0.37, 0.37)
	p-value	0.7234	0.7937				1
	follow-up	2.87 (0.31)	2.93 (0.28)	-0.06 (-0.25, 0.13)	-0.21 (-0.84, 0.43)	0.5118	2.99 (0.27)	-0.12 (-0.31, 0.07)	-0.41 (-1.06, 0.24)	0.2113
	difference (95% CI)	0.02 (-0.24, 0.28)	0.09 (-0.15, 0.33)				0.20 (-0.06, 0.46)
	p-value	0.8577	0.4281				0.1199
Calculation: Substraction (3)	baseline	2.60 (0.68)	2.74 (0.45)				2.68 (0.75)
	post-treatment	2.86 (0.45)	2.59 (0.43)	0.27 (-0.02, 0.55)	0.61 (-0.04, 1.26)	0.0656	2.92 (0.48)	-0.06 (-0.38, 0.26)	-0.13 (-0.81, 0.56)	0.7087
	difference (95% CI)	0.23 (-0.01, 0.48)	-0.12 (-0.43, 0.19)				0.24 (-0.09, 0.57)
	p-value	0.062	0.4212				0.1434
	follow-up	2.77 (0.58)	2.55 (0.56)	0.22 (-0.15, 0.60)	0.39 (-0.27, 1.05)	0.2387	2.80 (0.63)	-0.03 (-0.44, 0.38)	-0.05 (-0.72, 0.63)	0.8914
	difference (95% CI)	0.15 (-0.15, 0.45)	-0.17 (-0.55, 0.20)				0.12 (-0.30, 0.53)
	p-value	0.2964	0.346				0.5502
Calculation: Multiplication (3)	baseline	2.55 (0.76)	2.63 (0.76)				2.58 (0.61)
	post-treatment	2.58 (0.74)	2.46 (0.76)	0.11 (-0.36, 0.58)	0.15 (-0.48, 0.78)	0.6326	2.34 (0.88)	0.23 (-0.31, 0.78)	0.29 (-0.39, 0.97)	0.3874
	difference (95% CI)	0.01 (-0.33, 0.34)	-0.14 (-0.52, 0.23)				-0.24 (-0.76, 0.28)
	p-value	0.9753	0.4299				0.3298
	follow-up	2.63 (0.66)	2.26 (0.66)	0.37 (-0.05, 0.79)	0.56 (-0.07, 1.19)	0.0792	2.60 (0.83)	0.03 (-0.46, 0.52)	0.03 (-0.62, 0.69)	0.9137
	difference (95% CI)	0.06 (-0.28, 0.40)	-0.35 (-0.69, 0.00)				0.02 (-0.46, 0.50)
	p-value	0.711	0.0501				0.9231
Calculation: Division (3)	baseline	2.15 (0.93)	2.47 (0.70)				2.11 (0.81)
	post-treatment	2.27 (0.65)	2.05 (0.63)	0.21 (-0.20, 0.62)	0.33 (-0.31, 0.97)	0.308	2.31 (0.63)	-0.05 (-0.44, 0.35)	-0.07 (-0.69, 0.54)	0.8078
	difference (95% CI)	0.05 (-0.27, 0.37)	-0.25 (-0.60, 0.09)				0.11 (-0.22, 0.44)
	p-value	0.7441	0.1383				0.4809
	follow-up	2.32 (0.87)	1.89 (0.88)	0.43 (-0.14, 1.00)	0.49 (-0.16, 1.14)	0.1323	2.60 (0.93)	-0.28 (-0.84, 0.29)	-0.31 (-0.93, 0.32)	0.3268
	difference (95% CI)	0.11 (-0.33, 0.56)	-0.44 (-0.87, 0.00)				0.41 (-0.10, 0.92)
	p-value	0.5952	0.0498				0.1085
Calculation: Total (12)	baseline	10.15 (2.03)	10.68 (1.38)				10.16 (2.12)
	post-treatment	10.69 (1.37)	9.97 (1.37)	0.72 (-0.20, 1.63)	0.52 (-0.14, 1.19)	0.1197	10.08 (1.41)	0.61 (-0.27, 1.50)	0.44 (-0.19, 1.08)	0.1675
	difference (95% CI)	0.40 (-0.22, 1.02)	-0.43 (-1.21, 0.35)				-0.21 (-0.91, 0.48)
	p-value	0.1842	0.2586				0.5187
	follow-up	10.78 (1.47)	9.63 (1.42)	1.15 (0.20, 2.09)	0.79 (0.14, 1.45)	0.019	10.69 (1.43)	0.09 (-0.82, 0.99)	0.06 (-0.56, 0.68)	0.8479
	difference (95% CI)	0.48 (-0.18, 1.14)	-0.75 (-1.55, 0.04)				0.39 (-0.28, 1.06)
	p-value	0.1419	0.062				0.2306
Praxis: Ideomotor (5)	baseline	4.60 (0.88)	5.00 (0.00)				4.95 (0.23)
	post-treatment	5.00 (0.17)	4.93 (0.21)	0.07 (-0.06, 0.19)	0.35 (-0.33, 1.02)	0.3061	5.00 (0.16)	0.00 (-0.11, 0.11)	0.00 (-0.66, 0.65)	0.9946
	difference (95% CI)	0.40 (-0.02, 0.82)	-0.07 (-0.21, 0.08)				0.05 (-0.07, 0.17)
	p-value	0.061	0.3242				0.3806
	follow-up	4.92 (0.29)	5.00 (0.22)	-0.09 (-0.26, 0.09)	-0.33 (-1.01, 0.35)	0.3293	4.94 (0.23)	-0.03 (-0.19, 0.14)	-0.10 (-0.74, 0.54)	0.7542
	difference (95% CI)	0.33 (-0.13, 0.79)	0.00 (-0.04, 0.04)				-0.01 (-0.18, 0.17)
	p-value	0.1495	0.8802				0.9242
SNSB: Visuospatial Functions
CDT (3)	baseline	2.60 (0.68)	2.42 (0.77)				2.74 (0.45)
	post-treatment	2.85 (0.65)	2.44 (0.71)	0.41 (-0.04, 0.85)	0.60 (-0.05, 1.25)	0.0709	2.73 (0.73)	0.11 (-0.34, 0.57)	0.17 (-0.50, 0.83)	0.6162
	difference (95% CI)	0.25 (-0.12, 0.62)	-0.01 (-0.53, 0.51)				0.02 (-0.36, 0.41)
	p-value	0.1713	0.966				0.8964
	follow-up	2.64 (0.64)	2.60 (0.58)	0.05 (-0.35, 0.44)	0.08 (-0.56, 0.72)	0.8132	2.62 (0.69)	0.03 (-0.41, 0.47)	0.04 (-0.62, 0.70)	0.8994
	difference (95% CI)	0.05 (-0.35, 0.44)	0.14 (-0.32, 0.61)				-0.09 (-0.44, 0.26)
	p-value	0.7985	0.5142				0.5838
RCFT: copy score (36)	baseline	26.70 (5.57)	28.37 (5.70)				28.32 (5.65)
	post-treatment	29.82 (4.56)	28.86 (4.06)	0.96 (-1.88, 3.80)	0.22 (-0.44, 0.88)	0.4975	29.70 (4.49)	0.12 (-2.98, 3.21)	0.03 (-0.66, 0.71)	0.9398
	difference (95% CI)	2.78 (-0.27, 5.83)	0.68 (-1.99, 3.34)				1.56 (-1.16, 4.27)
	p-value	0.0707	0.5978				0.2375
	follow-up	28.78 (4.14)	28.67 (3.95)	0.11 (-2.58, 2.80)	0.03 (-0.64, 0.69)	0.9344	30.25 (4.26)	-1.47 (-4.34, 1.40)	-0.35 (-1.03, 0.33)	0.3034
	difference (95% CI)	1.62 (-1.24, 4.48)	0.56 (-1.19, 2.30)				2.17 (-0.62, 4.95)
	p-value	0.2453	0.5032				0.117
RCFT: copy time (sec)	baseline	174.51 (90.48)	207.07 (110.54)				168.42 (72.89)
	post-treatment	192.40 (61.42)	171.70 (57.74)	20.70 (-17.29, 58.68)	0.35 (-0.29, 0.98)	0.2772	177.76 (65.23)	14.63 (-25.91, 55.18)	0.23 (-0.41, 0.87)	0.4673
	difference (95% CI)	14.44 (-25.18, 54.06)	-25.87 (-65.52, 13.77)				3.47 (-37.93, 44.87)
	p-value	0.4484	0.1842				0.8588
	follow-up	178.10 (70.88)	166.67 (69.80)	11.43 (-35.46, 58.32)	0.16 (-0.50, 0.83)	0.6236	164.70 (68.83)	13.40 (-32.40, 59.20)	0.19 (-0.46, 0.85)	0.5565
	difference (95% CI)	1.26 (-47.24, 49.76)	-34.00 (-80.15, 12.14)				-7.68 (-53.57, 38.20)
	p-value	0.9566	0.1366				0.7257
SNSB: Memory
SVLT: immediate recall (trial 1) (12)	baseline	4.30 (1.22)	4.37 (1.26)				4.58 (1.17)
	post-treatment	5.12 (1.37)	4.96 (1.35)	0.16 (-0.72, 1.04)	0.12 (-0.53, 0.77)	0.7178	4.63 (1.49)	0.49 (-0.44, 1.43)	0.34 (-0.31, 1.00)	0.2923
	difference (95% CI)	0.75 (0.00, 1.51)	0.57 (-0.14, 1.27)				0.15 (-0.55, 0.84)
	p-value	0.0511	0.1072				0.6498
	follow-up	5.25 (1.78)	4.27 (1.69)	0.99 (-0.11, 2.08)	0.57 (-0.06, 1.20)	0.0758	5.73 (1.87)	-0.48 (-1.71, 0.75)	-0.26 (-0.94, 0.41)	0.4303
	difference (95% CI)	0.91 (-0.12, 1.95)	-0.12 (-0.95, 0.71)				1.21 (0.21, 2.21)
	p-value	0.0791	0.7597				0.0221
SVLT: immediate recall (trial 2) (12)	baseline	5.60 (1.60)	5.58 (1.77)				6.47 (1.43)
	post-treatment	6.62 (1.97)	6.64 (1.97)	-0.03 (-1.32, 1.27)	-0.01 (-0.67, 0.64)	0.9674	7.24 (2.26)	-0.62 (-2.04, 0.79)	-0.29 (-0.96, 0.37)	0.3766
	difference (95% CI)	0.94 (-0.01, 1.89)	0.98 (-0.22, 2.18)				0.94 (-0.39, 2.26)
	p-value	0.0522	0.1019				0.1485
	follow-up	6.97 (1.83)	6.03 (1.74)	0.94 (-0.22, 2.09)	0.52 (-0.12, 1.17)	0.1106	7.60 (2.02)	-0.63 (-1.92, 0.66)	-0.33 (-1.00, 0.34)	0.326
	difference (95% CI)	1.24 (0.30, 2.19)	0.32 (-0.72, 1.36)				1.39 (0.36, 2.42)
	p-value	0.0136	0.5253				0.0129
SVLT: immediate recall (trial 3) (12)	baseline	6.90 (1.77)	7.11 (1.76)				7.11 (1.33)
	post-treatment	7.75 (1.68)	7.36 (1.69)	0.40 (-0.66, 1.46)	0.24 (-0.39, 0.86)	0.4541	7.88 (1.76)	-0.12 (-1.26, 1.01)	-0.07 (-0.73, 0.59)	0.8266
	difference (95% CI)	0.80 (-0.29, 1.90)	0.28 (-0.60, 1.15)				0.80 (-0.11, 1.71)
	p-value	0.14	0.5068				0.08
	follow-up	7.28 (1.68)	7.46 (1.45)	-0.18 (-1.20, 0.84)	-0.12 (-0.77, 0.53)	0.7181	8.36 (1.73)	-1.09 (-2.21, 0.04)	-0.64 (-1.30, 0.02)	0.0583
	difference (95% CI)	0.32 (-0.68, 1.33)	0.39 (-0.39, 1.17)				1.29 (0.31, 2.27)
	p-value	0.4985	0.3065				0.0146
SVLT: immediate recal (total) (36)	baseline	16.80 (3.98)	17.05 (4.08)				18.16 (3.56)
	post-treatment	19.51 (4.12)	18.96 (3.91)	0.55 (-2.02, 3.12)	0.14 (-0.50, 0.78)	0.6678	19.85 (4.55)	-0.34 (-3.22, 2.53)	-0.08 (-0.74, 0.58)	0.8108
	difference (95% CI)	2.47 (0.10, 4.84)	1.78 (-0.26, 3.82)				2.08 (-0.31, 4.48)
	p-value	0.0424	0.0822				0.0814
	follow-up	19.68 (4.22)	17.69 (3.66)	1.98 (-0.54, 4.51)	0.50 (-0.14, 1.14)	0.1203	21.57 (3.96)	-1.90 (-4.60, 0.81)	-0.46 (-1.12, 0.20)	0.1625
	difference (95% CI)	2.62 (0.18, 5.05)	0.51 (-1.59, 2.60)				3.83 (1.94, 5.72)
	p-value	0.0372	0.6144				0.0009
SVLT: delayed recall (12)	baseline	3.90 (2.67)	4.53 (2.44)				5.05 (2.30)
	post-treatment	5.31 (2.37)	5.19 (2.35)	0.12 (-1.43, 1.67)	0.05 (-0.61, 0.71)	0.8777	4.51 (2.75)	0.80 (-0.79, 2.38)	0.31 (-0.31, 0.93)	0.3154
	difference (95% CI)	1.11 (-0.22, 2.44)	0.69 (-0.64, 2.02)				-0.24 (-1.68, 1.19)
	p-value	0.0967	0.2863				0.7071
	follow-up	5.61 (3.43)	4.74 (3.05)	0.87 (-1.18, 2.92)	0.27 (-0.36, 0.90)	0.3953	6.88 (4.23)	-1.27 (-3.90, 1.36)	-0.33 (-1.01, 0.35)	0.3279
	difference (95% CI)	1.37 (-0.10, 2.84)	0.23 (-1.44, 1.91)				2.16 (-0.24, 4.55)
	p-value	0.0649	0.77				0.0718
SVLT: recognition score (24)	baseline	19.25 (2.49)	19.00 (2.29)				19.95 (2.01)
	post-treatment	19.84 (1.88)	20.42 (1.74)	-0.58 (-1.71, 0.55)	-0.32 (-0.94, 0.30)	0.3039	20.13 (1.90)	-0.29 (-1.53, 0.94)	-0.16 (-0.81, 0.50)	0.6311
	difference (95% CI)	0.54 (-0.60, 1.68)	1.29 (0.03, 2.56)				0.36 (-0.73, 1.45)
	p-value	0.3293	0.0457				0.4912
	follow-up	19.87 (1.88)	19.63 (1.74)	0.23 (-0.88, 1.35)	0.13 (-0.49, 0.74)	0.6761	20.87 (1.98)	-1.01 (-2.28, 0.27)	-0.52 (-1.18, 0.14)	0.1174
	difference (95% CI)	0.56 (-0.63, 1.75)	0.49 (-0.71, 1.68)				1.13 (0.09, 2.17)
	p-value	0.3282	0.3992				0.0355
RCFT: immediate recall (36)	baseline	9.60 (4.78)	10.74 (5.14)				13.05 (6.25)
	post-treatment	14.58 (5.59)	13.37 (5.37)	1.21 (-2.41, 4.84)	0.22 (-0.44, 0.88)	0.5011	13.28 (6.14)	1.30 (-2.79, 5.40)	0.22 (-0.48, 0.92)	0.52
	difference (95% CI)	3.72 (0.87, 6.57)	2.32 (0.14, 4.50)				1.86 (-1.25, 4.96)
	p-value	0.0141	0.0388				0.2169
	follow-up	15.54 (6.61)	14.84 (6.46)	0.70 (-3.59, 4.98)	0.11 (-0.55, 0.76)	0.744	14.20 (6.85)	1.34 (-3.01, 5.68)	0.20 (-0.45, 0.84)	0.5366
	difference (95% CI)	4.88 (1.90, 7.86)	3.85 (0.82, 6.88)				2.52 (-1.35, 6.39)
	p-value	0.0037	0.0171				0.1822
RCFT: delayed recall (36)	baseline	9.78 (4.69)	10.18 (5.54)				11.76 (6.07)
	post-treatment	14.13 (6.44)	13.19 (5.77)	0.94 (-2.88, 4.76)	0.15 (-0.47, 0.78)	0.6221	13.13 (6.99)	1.00 (-3.28, 5.28)	0.15 (-0.49, 0.79)	0.6376
	difference (95% CI)	3.76 (0.25, 7.27)	2.72 (0.77, 4.67)				2.27 (-1.53, 6.07)
	p-value	0.0376	0.0102				0.2148
	follow-up	14.77 (6.16)	14.38 (5.74)	0.39 (-3.48, 4.27)	0.07 (-0.58, 0.72)	0.8389	14.96 (6.50)	-0.19 (-4.17, 3.80)	-0.03 (-0.66, 0.60)	0.9245
	difference (95% CI)	4.48 (1.40, 7.56)	3.95 (1.39, 6.51)				3.98 (0.32, 7.65)
	p-value	0.0077	0.0053				0.0355
RCFT: recognition score (24)	baseline	18.60 (2.35)	19.00 (2.26)				18.84 (2.41)
	post-treatment	19.68 (2.00)	19.76 (1.88)	-0.08 (-1.31, 1.14)	-0.04 (-0.67, 0.59)	0.8918	19.90 (2.30)	-0.22 (-1.66, 1.21)	-0.10 (-0.77, 0.56)	0.7524
	difference (95% CI)	1.08 (-0.20, 2.36)	0.76 (-0.75, 2.28)				1.06 (-0.71, 2.83)
	p-value	0.0912	0.3026				0.218
	follow-up	19.63 (2.11)	20.91 (1.82)	-1.27 (-2.53, -0.01)	-0.65 (-1.28, -0.01)	0.0478	21.22 (1.82)	-1.59 (-2.85, -0.32)	-0.80 (-1.44, -0.16)	0.0154
	difference (95% CI)	1.01 (-0.42, 2.43)	1.93 (0.75, 3.11)				2.38 (0.93, 3.83)
	p-value	0.1509	0.0033				0.0032
SNSB: Frontal/Executive Functions
Contrasting program (20)	baseline	19.15 (1.73)	19.32 (0.95)				19.89 (0.46)
	post-treatment	19.53 (1.05)	19.65 (0.97)	-0.12 (-0.77, 0.53)	-0.12 (-0.76, 0.52)	0.7066	19.80 (1.08)	-0.28 (-0.95, 0.40)	-0.26 (-0.90, 0.38)	0.4177
	difference (95% CI)	0.36 (-0.58, 1.31)	0.33 (-0.38, 1.03)				-0.08 (-0.53, 0.37)
	p-value	0.4242	0.3428				0.7048
	follow-up	19.71 (0.66)	19.64 (0.71)	0.06 (-0.38, 0.50)	0.09 (-0.55, 0.74)	0.7738	20.02 (0.63)	-0.31 (-0.75, 0.12)	-0.48 (-1.15, 0.19)	0.1566
	difference (95% CI)	0.58 (-0.37, 1.53)	0.34 (-0.31, 0.99)				-0.08 (-0.53, 0.37)
	p-value	0.2136	0.2803				0.4932
Go-no-go (20)	baseline	17.95 (3.47)	18.89 (1.79)				19.11 (1.91)
	post-treatment	19.41 (2.26)	18.64 (2.26)	0.78 (-0.68, 2.23)	0.34 (-0.30, 0.99)	0.291	19.25 (2.55)	0.16 (-1.43, 1.75)	0.07 (-0.59, 0.73)	0.8397
	difference (95% CI)	1.29 (-0.72, 3.31)	-0.20 (-1.31, 0.91)				0.26 (-0.74, 1.25)
	p-value	0.1918	0.7104				0.5646
	follow-up	18.96 (3.49)	17.01 (4.03)	1.95 (-0.47, 4.36)	0.52 (-0.12, 1.16)	0.1103	19.57 (3.30)	-0.61 (-2.84, 1.62)	-0.18 (-0.83, 0.48)	0.5828
	difference (95% CI)	0.88 (-0.80, 2.57)	-1.83 (-4.72, 1.05)				0.26 (-0.74, 1.25)
	p-value	0.2787	0.1924				0.3227
COWAT: Animal	baseline	13.25 (2.77)	13.16 (4.11)				14.26 (3.72)
	post-treatment	14.45 (3.28)	15.32 (3.13)	-0.87 (-2.94, 1.19)	-0.27 (-0.92, 0.37)	0.3984	15.15 (3.42)	-0.70 (-2.90, 1.51)	-0.21 (-0.87, 0.45)	0.5257
	difference (95% CI)	1.03 (-0.59, 2.64)	1.94 (0.11, 3.78)				1.28 (-0.51, 3.08)
	p-value	0.1947	0.0395				0.1469
	follow-up	13.12 (3.43)	15.88 (3.30)	-2.76 (-4.92, -0.60)	-0.82 (-1.46, -0.18)	0.0136	14.55 (3.34)	-1.43 (-3.55, 0.68)	-0.42 (-1.05, 0.20)	0.1799
	difference (95% CI)	-0.28 (-1.92, 1.37)	2.53 (0.47, 4.59)				1.28 (-0.51, 3.08)
	p-value	0.7246	0.0193				0.4782
COWAT: Supermarket	baseline	17.05 (4.65)	16.68 (6.90)				17.79 (4.49)
	post-treatment	18.79 (4.62)	20.17 (4.48)	-1.38 (-4.18, 1.43)	-0.30 (-0.92, 0.31)	0.3288	20.00 (5.45)	-1.21 (-4.26, 1.84)	-0.24 (-0.85, 0.36)	0.4259
	difference (95% CI)	1.69 (-0.57, 3.95)	3.27 (0.27, 6.26)				2.49 (-0.68, 5.65)
	p-value	0.1317	0.0344				0.1115
	follow-up	19.06 (5.52)	20.10 (4.54)	-1.04 (-4.21, 2.12)	-0.21 (-0.83, 0.42)	0.5082	17.69 (5.29)	1.37 (-2.15, 4.88)	0.25 (-0.40, 0.90)	0.4324
	difference (95% CI)	1.95 (-1.08, 4.97)	3.17 (0.56, 5.78)				2.49 (-0.68, 5.65)
	p-value	0.185	0.0204				0.8771
COWAT: ㄱ	baseline	6.70 (2.94)	5.84 (2.03)				7.11 (3.05)
	post-treatment	6.58 (3.38)	7.20 (2.95)	-0.62 (-2.69, 1.44)	-0.20 (-0.85, 0.45)	0.5422	8.14 (3.51)	-1.57 (-3.72, 0.59)	-0.45 (-1.08, 0.17)	0.1475
	difference (95% CI)	-0.08 (-2.04, 1.87)	1.17 (-0.24, 2.58)				1.19 (-0.98, 3.36)
	p-value	0.9284	0.0968				0.2566
	follow-up	6.83 (2.77)	7.54 (2.55)	-0.71 (-2.47, 1.05)	-0.27 (-0.93, 0.39)	0.4187	7.33 (3.14)	-0.49 (-2.38, 1.39)	-0.17 (-0.81, 0.47)	0.596
	difference (95% CI)	0.18 (-1.48, 1.84)	1.46 (-0.02, 2.93)				1.19 (-0.98, 3.36)
	p-value	0.817	0.0526				0.6133
COWAT: ㅇ	baseline	6.50 (2.56)	6.47 (2.50)				6.89 (2.87)
	post-treatment	7.04 (3.26)	6.64 (3.11)	0.40 (-1.68, 2.47)	0.13 (-0.53, 0.78)	0.6992	7.25 (3.99)	-0.21 (-2.68, 2.25)	-0.06 (-0.74, 0.62)	0.8591
	difference (95% CI)	0.48 (-0.97, 1.93)	0.10 (-1.50, 1.69)				0.48 (-1.91, 2.88)
	p-value	0.4844	0.8978				0.666
	follow-up	6.04 (2.63)	6.80 (2.33)	-0.76 (-2.37, 0.85)	-0.31 (-0.95, 0.34)	0.3461	7.20 (2.93)	-1.16 (-2.96, 0.64)	-0.42 (-1.06, 0.23)	0.1971
	difference (95% CI)	-0.51 (-1.97, 0.95)	0.27 (-0.98, 1.51)				0.48 (-1.91, 2.88)
	p-value	0.4659	0.6548				0.608
COWAT: ㅅ	baseline	6.15 (2.46)	6.26 (2.56)				7.11 (3.28)
	post-treatment	7.37 (3.08)	7.28 (2.98)	0.08 (-1.88, 2.05)	0.03 (-0.62, 0.67)	0.9305	6.60 (3.08)	0.77 (-1.32, 2.87)	0.25 (-0.43, 0.93)	0.4579
	difference (95% CI)	1.02 (-0.46, 2.51)	0.89 (-0.74, 2.52)				-0.17 (-1.89, 1.54)
	p-value	0.1571	0.2592				0.8304
	follow-up	7.14 (2.89)	6.96 (2.72)	0.18 (-1.67, 2.03)	0.06 (-0.60, 0.72)	0.8453	7.54 (3.08)	-0.41 (-2.45, 1.64)	-0.14 (-0.82, 0.55)	0.6865
	difference (95% CI)	0.74 (-0.53, 2.01)	0.53 (-0.93, 1.99)				-0.17 (-1.89, 1.54)
	p-value	0.2266	0.4498				0.2856
Word reading: number of correct response	baseline	110.95 (1.39)	108.58 (6.08)				105.32 (22.78)
	post-treatment	111.31 (3.39)	110.88 (3.37)	0.44 (-1.73, 2.60)	0.13 (-0.51, 0.77)	0.689	109.94 (4.01)	1.37 (-1.06, 3.80)	0.37 (-0.29, 1.03)	0.2606
	difference (95% CI)	0.36 (-0.47, 1.19)	2.30 (-0.69, 5.28)				4.63 (-6.84, 16.10)
	p-value	0.3744	0.1225				0.4051
	follow-up	111.23 (1.24)	111.01 (1.18)	0.22 (-0.60, 1.05)	0.18 (-0.50, 0.86)	0.5844	112.00 (1.01)	-0.77 (-1.51, -0.03)	-0.68 (-1.33, -0.03)	0.0408
	difference (95% CI)	0.28 (-0.53, 1.10)	2.43 (-0.56, 5.41)				6.68 (-4.38, 17.75)
	p-value	0.466	0.1039				0.219
Word reading: number of error	baseline	1.05 (1.39)	1.21 (1.90)				0.68 (1.70)
	post-treatment	0.70 (1.59)	1.09 (1.50)	-0.39 (-1.39, 0.62)	-0.25 (-0.90, 0.40)	0.4393	1.00 (1.67)	-0.30 (-1.43, 0.84)	-0.18 (-0.88, 0.51)	0.5956
	difference (95% CI)	-0.33 (-1.28, 0.61)	-0.07 (-1.02, 0.88)				0.24 (-0.84, 1.32)
	p-value	0.4611	0.8794				0.6357
	follow-up	0.73 (1.23)	0.94 (1.16)	-0.21 (-1.02, 0.61)	-0.17 (-0.85, 0.51)	0.6057	0.09 (1.04)	0.65 (-0.11, 1.40)	0.57 (-0.09, 1.23)	0.0904
	difference (95% CI)	-0.31 (-1.12, 0.50)	-0.24 (-1.33, 0.84)				-0.63 (-1.42, 0.16)
	p-value	0.427	0.6415				0.1106
Word reading: response time	baseline	85.55 (17.87)	83.37 (19.43)				82.42 (18.97)
	post-treatment	77.70 (10.87)	82.65 (11.08)	-4.95 (-12.14, 2.24)	-0.45 (-1.11, 0.20)	0.1715	77.29 (11.18)	0.41 (-6.86, 7.68)	0.04 (-0.62, 0.70)	0.9104
	difference (95% CI)	-6.61 (-10.91, -2.31)	-1.04 (-6.13, 4.06)				-6.13 (-14.12, 1.86)
	p-value	0.0057	0.6655				0.1228
	follow-up	76.16 (10.64)	80.06 (10.60)	-3.90 (-10.77, 2.96)	-0.37 (-1.01, 0.28)	0.2571	75.74 (11.65)	0.42 (-7.04, 7.89)	0.04 (-0.63, 0.71)	0.9082
	difference (95% CI)	-8.19 (-14.19, -2.18)	-3.61 (-9.57, 2.35)				-7.64 (-13.84, -1.45)
	p-value	0.0111	0.2142				0.02
Color reading: number of correct response	baseline	77.15 (21.83)	80.53 (20.59)				78.95 (17.46)
	post-treatment	90.48 (16.40)	83.27 (15.18)	7.21 (-2.73, 17.16)	0.46 (-0.17, 1.08)	0.1507	89.40 (15.60)	1.08 (-9.11, 11.28)	0.07 (-0.57, 0.70)	0.8308
	difference (95% CI)	12.20 (1.81, 22.58)	3.87 (-2.55, 10.28)				10.52 (3.24, 17.80)
	p-value	0.0244	0.2155				0.0082
	follow-up	90.87 (12.86)	88.31 (11.74)	2.56 (-5.27, 10.39)	0.21 (-0.43, 0.84)	0.5122	96.20 (12.85)	-5.33 (-13.11, 2.46)	-0.41 (-1.02, 0.19)	0.1745
	difference (95% CI)	12.72 (5.11, 20.34)	8.77 (1.69, 15.85)				17.31 (10.15, 24.47)
	p-value	0.0031	0.0187				0.0002
Color reading: number of error	baseline	2.95 (4.29)	3.21 (3.91)				4.47 (4.62)
	post-treatment	1.36 (3.45)	3.89 (3.66)	-2.53 (-4.83, -0.22)	-0.71 (-1.36, -0.06)	0.0325	2.88 (4.27)	-1.52 (-4.04, 1.00)	-0.39 (-1.05, 0.26)	0.2286
	difference (95% CI)	-1.75 (-3.88, 0.38)	0.59 (-1.76, 2.93)				-1.33 (-4.06, 1.39)
	p-value	0.1014	0.6011				0.3062
	follow-up	2.05 (2.45)	2.94 (2.07)	-0.89 (-2.38, 0.60)	-0.39 (-1.05, 0.26)	0.2332	1.31 (2.26)	0.74 (-0.83, 2.30)	0.31 (-0.35, 0.97)	0.3441
	difference (95% CI)	-0.90 (-3.39, 1.58)	-0.27 (-2.40, 1.85)				-3.15 (-5.49, -0.81)
	p-value	0.4502	0.7881				0.0115
Color reading: response time (sec)	baseline	119.65 (1.09)	118.37 (4.89)				119.58 (1.43)
	post-treatment	116.76 (4.85)	117.83 (4.87)	-1.08 (-4.19, 2.04)	-0.22 (-0.86, 0.42)	0.4905	117.30 (5.97)	-0.54 (-4.11, 3.02)	-0.10 (-0.76, 0.56)	0.7581
	difference (95% CI)	-2.34 (-5.03, 0.34)	-1.57 (-3.44, 0.30)				-1.82 (-4.94, 1.31)
	p-value	0.0828	0.0929				0.2188
	follow-up	116.11 (7.81)	117.34 (7.71)	-1.22 (-6.23, 3.78)	-0.16 (-0.80, 0.49)	0.6241	115.15 (8.42)	0.96 (-4.58, 6.50)	0.12 (-0.56, 0.80)	0.7246
	difference (95% CI)	-3.08 (-6.79, 0.62)	-1.89 (-5.42, 1.64)				-4.05 (-8.50, 0.41)
	p-value	0.0955	0.2677				0.0706
DSC: correct (133)	baseline	44.40 (11.55)	39.63 (13.41)				43.42 (12.63)
	post-treatment	49.53 (8.38)	46.16 (7.76)	3.37 (-1.96, 8.69)	0.42 (-0.24, 1.08)	0.2087	46.05 (8.53)	3.48 (-1.73, 8.69)	0.41 (-0.20, 1.03)	0.1845
	difference (95% CI)	6.94 (3.17, 10.72)	3.75 (0.60, 6.91)				3.50 (-1.53, 8.53)
	p-value	0.0019	0.0234				0.1561
	follow-up	49.79 (9.62)	48.63 (8.43)	1.16 (-4.92, 7.25)	0.13 (-0.54, 0.80)	0.7005	50.64 (9.73)	-0.85 (-7.32, 5.63)	-0.09 (-0.76, 0.58)	0.7909
	difference (95% CI)	7.06 (2.37, 11.74)	6.44 (2.56, 10.33)				8.02 (2.79, 13.24)
	p-value	0.0069	0.0031				0.0061
DSC: error	baseline	0.05 (0.22)	0.05 (0.23)				0.37 (0.90)
	post-treatment	0.38 (0.63)	0.17 (0.62)	0.21 (-0.19, 0.61)	0.33 (-0.31, 0.97)	0.3023	0.24 (0.69)	0.14 (-0.28, 0.56)	0.21 (-0.42, 0.84)	0.5013
	difference (95% CI)	0.28 (-0.08, 0.65)	0.08 (-0.16, 0.31)				-0.04 (-0.45, 0.38)
	p-value	0.1146	0.502				0.8506
	follow-up	0.17 (0.96)	0.31 (0.80)	-0.14 (-0.72, 0.44)	-0.16 (-0.81, 0.49)	0.6226	0.11 (0.83)	0.06 (-0.49, 0.61)	0.06 (-0.55, 0.68)	0.833
	difference (95% CI)	0.12 (-0.34, 0.58)	0.26 (-0.28, 0.80)				-0.27 (-0.80, 0.26)
	p-value	0.5614	0.3242				0.2932
K-TMT-E: Part A, time (sec)	baseline	40.00 (15.70)	38.11 (15.15)				36.11 (16.90)
	post-treatment	33.56 (10.39)	31.84 (10.67)	1.71 (-5.13, 8.55)	0.16 (-0.49, 0.81)	0.616	32.32 (11.85)	1.23 (-6.23, 8.69)	0.11 (-0.56, 0.78)	0.7394
	difference (95% CI)	-5.36 (-11.22, 0.50)	-6.26 (-12.36, -0.16)				-4.92 (-11.80, 1.95)
	p-value	0.0704	0.0449				0.1449
	follow-up	30.80 (13.67)	36.75 (14.58)	-5.95 (-15.42, 3.52)	-0.42 (-1.09, 0.25)	0.21	33.49 (15.81)	-2.69 (-12.50, 7.12)	-0.18 (-0.85, 0.48)	0.5802
	difference (95% CI)	-8.20 (-16.12, -0.28)	-1.35 (-8.94, 6.23)				-3.67 (-12.44, 5.10)
	p-value	0.0432	0.7037				0.3765
K-TMT-E: Part A, error	baseline	0.10 (0.31)	0.16 (0.50)				0.05 (0.23)
	post-treatment	0.12 (0.27)	0.01 (0.21)	0.12 (-0.04, 0.28)	0.49 (-0.16, 1.14)	0.1358	0.00 (0.20)	0.13 (-0.03, 0.28)	0.53 (-0.12, 1.17)	0.1066
	difference (95% CI)	0.03 (-0.22, 0.27)	-0.15 (-0.40, 0.09)				-0.05 (-0.16, 0.06)
	p-value	0.831	0.2043				0.3319
	follow-up	0.17 (0.33)	0.08 (0.35)	0.09 (-0.13, 0.31)	0.26 (-0.39, 0.91)	0.4232	0.09 (0.33)	0.08 (-0.14, 0.29)	0.23 (-0.41, 0.86)	0.4748
	difference (95% CI)	0.06 (-0.14, 0.27)	-0.05 (-0.28, 0.19)				0.01 (-0.06, 0.07)
	p-value	0.5033	0.6739				0.7883
K-TMT-E: Part B, time (sec)	baseline	81.80 (60.20)	60.84 (28.53)				72.79 (51.57)
	post-treatment	70.33 (54.98)	80.03 (59.41)	-9.70 (-45.80, 26.41)	-0.17 (-0.80, 0.46)	0.5904	67.76 (56.56)	2.58 (-34.37, 39.53)	0.05 (-0.62, 0.71)	0.8884
	difference (95% CI)	-8.30 (-37.08, 20.49)	15.59 (-20.90, 52.09)				-4.77 (-34.71, 25.17)
	p-value	0.5485	0.3735				0.7361
	follow-up	60.03 (32.62)	62.40 (29.65)	-2.36 (-23.07, 18.34)	-0.08 (-0.74, 0.59)	0.818	52.37 (31.89)	7.66 (-13.78, 29.10)	0.24 (-0.43, 0.90)	0.4711
	difference (95% CI)	-18.39 (-42.28, 5.50)	-2.28 (-15.59, 11.03)				-20.14 (-45.62, 5.34)
	p-value	0.1217	0.7175				0.1124
K-TMT-E: Part B, error	baseline	0.65 (1.50)	0.26 (0.65)				0.58 (1.07)
	post-treatment	0.48 (0.98)	0.55 (1.04)	-0.07 (-0.72, 0.58)	-0.07 (-0.71, 0.58)	0.8349	0.25 (1.20)	0.23 (-0.52, 0.98)	0.21 (-0.48, 0.89)	0.5404
	difference (95% CI)	-0.15 (-0.95, 0.65)	0.25 (-0.28, 0.77)				-0.32 (-1.06, 0.43)
	p-value	0.6981	0.3268				0.3721
	follow-up	0.27 (0.92)	0.33 (0.87)	-0.06 (-0.64, 0.52)	-0.06 (-0.71, 0.59)	0.8461	0.53 (0.93)	-0.26 (-0.89, 0.38)	-0.28 (-0.96, 0.41)	0.4149
	difference (95% CI)	-0.36 (-1.10, 0.37)	0.04 (-0.37, 0.46)				-0.04 (-0.82, 0.73)
	p-value	0.3087	0.8187				0.9035
SNSB: Other indexes
SNSB-D (300)	baseline	164.28 (23.74)	168.66 (22.12)				177.34 (28.37)
	post-treatment	189.44 (19.09)	182.23 (19.71)	7.21 (-5.16, 19.58)	0.37 (-0.27, 1.01)	0.2469	186.97 (22.73)	2.47 (-11.11, 16.04)	0.12 (-0.53, 0.77)	0.7151
	difference (95% CI)	21.03 (10.91, 31.16)	12.61 (3.96, 21.26)				14.94 (2.71, 27.17)
	p-value	0.0004	0.0077				0.0209
	follow-up	191.71 (22.69)	185.94 (20.96)	5.77 (-8.38, 19.92)	0.26 (-0.38, 0.91)	0.4134	198.66 (23.10)	-6.95 (-21.86, 7.96)	-0.30 (-0.95, 0.35)	0.3494
	difference (95% CI)	23.59 (13.23, 33.94)	16.38 (7.14, 25.62)				26.26 (11.86, 40.67)
	p-value	0.0004	0.0023				0.0017
K-MMSE (30)	baseline	25.85 (2.54)	26.00 (1.41)				26.21 (1.78)
	post-treatment	26.86 (1.68)	26.48 (1.58)	0.38 (-0.74, 1.49)	0.23 (-0.45, 0.91)	0.4957	27.54 (1.70)	-0.68 (-1.80, 0.44)	-0.40 (-1.06, 0.26)	0.2266
	difference (95% CI)	0.95 (-0.06, 1.97)	0.48 (-0.57, 1.52)				1.39 (0.37, 2.41)
	p-value	0.0635	0.3475				0.0117
	follow-up	27.51 (1.82)	26.95 (1.63)	0.56 (-0.57, 1.68)	0.32 (-0.33, 0.97)	0.3196	27.71 (1.86)	-0.21 (-1.44, 1.03)	-0.11 (-0.78, 0.56)	0.7339
	difference (95% CI)	1.63 (0.28, 2.99)	0.94 (-0.09, 1.98)				1.53 (0.35, 2.70)
	p-value	0.0216	0.07				0.0154
K-IADL	baseline	0.11 (0.16)	0.13 (0.11)				0.15 (0.18)
	post-treatment	0.09 (0.14)	0.08 (0.13)	0.01 (-0.08, 0.10)	0.06 (-0.59, 0.71)	0.8443	0.13 (0.17)	-0.04 (-0.14, 0.07)	-0.25 (-0.93, 0.43)	0.4616
	difference (95% CI)	-0.03 (-0.08, 0.03)	-0.05 (-0.10, 0.01)				-0.01 (-0.14, 0.11)
	p-value	0.3655	0.0882				0.8201
	follow-up	0.10 (0.11)	0.13 (0.11)	-0.02 (-0.10, 0.05)	-0.22 (-0.91, 0.47)	0.517	0.05 (0.10)	0.05 (-0.02, 0.12)	0.46 (-0.19, 1.10)	0.1583
	difference (95% CI)	-0.01 (-0.09, 0.07)	0.00 (-0.07, 0.06)				-0.09 (-0.16, -0.02)
	p-value	0.7167	0.9137				0.017
CDR-SB	baseline	0.68 (0.44)	0.82 (0.51)				0.82 (0.61)
	post-treatment	0.54 (0.45)	0.57 (0.44)	-0.03 (-0.31, 0.25)	-0.07 (-0.71, 0.56)	0.816	0.67 (0.52)	-0.13 (-0.44, 0.18)	-0.26 (-0.91, 0.38)	0.4123
	difference (95% CI)	-0.17 (-0.40, 0.06)	-0.22 (-0.46, 0.01)				-0.13 (-0.48, 0.22)
	p-value	0.13	0.0636				0.4408
	follow-up	0.46 (0.33)	0.50 (0.34)	-0.04 (-0.26, 0.19)	-0.11 (-0.79, 0.57)	0.7463	0.41 (0.32)	0.05 (-0.15, 0.26)	0.16 (-0.47, 0.79)	0.6096
	difference (95% CI)	-0.22 (-0.48, 0.04)	-0.31 (-0.59, -0.03)				-0.40 (-0.69, -0.11)
	p-value	0.0955	0.0314				0.0096
MoCA: subdomains
MoCA (visuospatial and executive functions, 6)	baseline	2.35 (0.99)	2.26 (0.81)				2.26 (1.28)
	week 4	3.36 (1.26)	3.54 (1.28)	-0.18 (-0.99, 0.64)	-0.14 (-0.79, 0.50)	0.6591	3.16 (1.26)	0.20 (-0.60, 1.00)	0.16 (-0.48, 0.80)	0.6189
	difference (95% CI)	1.04 (0.50, 1.58)	1.26 (0.45, 2.07)				0.88 (0.31, 1.44)
	p-value	0.0009	0.0048				0.0047
	week 8	4.02 (1.10)	3.11 (1.15)	0.92 (0.17, 1.66)	0.81 (0.15, 1.47)	0.017	3.37 (1.15)	0.66 (-0.10, 1.41)	0.58 (-0.08, 1.25)	0.0853
	difference (95% CI)	1.69 (1.17, 2.20)	0.83 (0.13, 1.54)				1.09 (0.35, 1.84)
	p-value	<0.0001	0.0242				0.0069
	post-treatment	4.09 (1.05)	3.94 (1.00)	0.15 (-0.48, 0.79)	0.15 (-0.47, 0.77)	0.6307	4.34 (1.05)	-0.25 (-0.92, 0.42)	-0.24 (-0.88, 0.40)	0.4573
	difference (95% CI)	1.76 (1.26, 2.27)	1.67 (1.02, 2.31)				2.07 (1.42, 2.71)
	p-value	<0.0001	0.0001				0
	follow-up	4.13 (0.99)	3.69 (0.93)	0.44 (-0.14, 1.01)	0.45 (-0.15, 1.06)	0.137	4.12 (0.94)	0.01 (-0.61, 0.62)	0.01 (-0.63, 0.64)	0.9833
	difference (95% CI)	1.79 (1.22, 2.37)	1.42 (0.90, 1.95)				1.85 (1.15, 2.55)
	p-value	<0.0001	<0.0001				<0.0001
MoCA (naming, 3)	baseline	2.30 (0.73)	2.37 (0.60)				2.21 (0.98)
	week 4	2.47 (0.65)	2.74 (0.66)	-0.27 (-0.69, 0.15)	-0.41 (-1.05, 0.24)	0.2087	2.48 (0.66)	-0.01 (-0.43, 0.41)	-0.02 (-0.66, 0.63)	0.9603
	difference (95% CI)	0.18 (-0.10, 0.45)	0.41 (-0.01, 0.82)				0.23 (-0.19, 0.66)
	p-value	0.1906	0.055				0.2618
	week 8	2.68 (0.61)	2.75 (0.62)	-0.07 (-0.47, 0.33)	-0.12 (-0.77, 0.53)	0.7202	2.49 (0.66)	0.19 (-0.22, 0.60)	0.30 (-0.34, 0.94)	0.3491
	difference (95% CI)	0.38 (0.07, 0.69)	0.41 (0.05, 0.76)				0.25 (-0.26, 0.76)
	p-value	0.018	0.027				0.317
	post-treatment	2.68 (0.55)	2.73 (0.56)	-0.05 (-0.41, 0.31)	-0.09 (-0.73, 0.55)	0.7785	2.52 (0.59)	0.16 (-0.21, 0.54)	0.28 (-0.37, 0.93)	0.3893
	difference (95% CI)	0.39 (0.10, 0.68)	0.41 (0.06, 0.75)				0.27 (-0.08, 0.62)
	p-value	0.0117	0.0231				0.122
	follow-up	2.79 (0.48)	2.87 (0.48)	-0.08 (-0.38, 0.23)	-0.16 (-0.81, 0.48)	0.6158	2.73 (0.59)	0.06 (-0.30, 0.41)	0.11 (-0.56, 0.78)	0.7393
	difference (95% CI)	0.49 (0.20, 0.79)	0.52 (0.18, 0.86)				0.50 (0.04, 0.95)
	p-value	0.0025	0.0051				0.0348
MoCA (attention, 6)	baseline	4.10 (0.85)	3.63 (1.26)				3.89 (1.49)
	week 4	4.72 (1.04)	4.24 (1.04)	0.48 (-0.17, 1.14)	0.47 (-0.17, 1.10)	0.1442	4.49 (1.02)	0.24 (-0.42, 0.89)	0.23 (-0.41, 0.87)	0.4745
	difference (95% CI)	0.68 (0.19, 1.16)	0.54 (-0.30, 1.39)				0.59 (-0.03, 1.22)
	p-value	0.0099	0.189				0.0616
	week 8	4.72 (1.32)	4.56 (1.30)	0.16 (-0.68, 1.00)	0.13 (-0.52, 0.77)	0.6948	4.42 (1.54)	0.31 (-0.63, 1.25)	0.21 (-0.44, 0.87)	0.5106
	difference (95% CI)	0.66 (0.12, 1.21)	0.88 (-0.13, 1.89)				0.52 (-0.36, 1.41)
	p-value	0.0202	0.0831				0.2217
	post-treatment	4.76 (0.92)	4.74 (0.86)	0.01 (-0.57, 0.59)	0.01 (-0.64, 0.66)	0.9687	4.86 (0.92)	-0.11 (-0.67, 0.46)	-0.12 (-0.73, 0.50)	0.7054
	difference (95% CI)	0.70 (0.19, 1.21)	1.06 (0.41, 1.72)				0.97 (0.23, 1.71)
	p-value	0.0107	0.0034				0.0139
	follow-up	4.97 (1.28)	4.64 (1.28)	0.33 (-0.49, 1.16)	0.26 (-0.39, 0.91)	0.4223	5.00 (1.41)	-0.03 (-0.88, 0.83)	-0.02 (-0.65, 0.61)	0.9495
	difference (95% CI)	0.92 (0.32, 1.51)	0.96 (0.12, 1.80)				1.11 (0.16, 2.05)
	p-value	0.0054	0.0277				0.0251
MoCA (language, 3)	baseline	2.10 (0.79)	2.42 (0.61)				1.89 (0.74)
	week 4	2.28 (0.77)	2.46 (0.78)	-0.18 (-0.68, 0.33)	-0.23 (-0.88, 0.42)	0.4827	2.42 (0.75)	-0.15 (-0.64, 0.35)	-0.19 (-0.84, 0.46)	0.5545
	difference (95% CI)	0.17 (-0.28, 0.62)	0.07 (-0.37, 0.52)				0.49 (-0.02, 1.01)
	p-value	0.4269	0.7275				0.0587
	week 8	2.57 (0.76)	2.38 (0.78)	0.20 (-0.30, 0.70)	0.26 (-0.40, 0.91)	0.4332	2.55 (0.81)	0.03 (-0.48, 0.53)	0.03 (-0.61, 0.68)	0.9163
	difference (95% CI)	0.47 (-0.04, 0.98)	-0.03 (-0.59, 0.54)				0.64 (0.25, 1.03)
	p-value	0.0666	0.9148				0.0036
	post-treatment	2.63 (0.61)	2.78 (0.55)	-0.14 (-0.51, 0.23)	-0.25 (-0.88, 0.39)	0.4354	2.65 (0.60)	-0.02 (-0.43, 0.38)	-0.04 (-0.70, 0.63)	0.9083
	difference (95% CI)	0.53 (0.06, 1.00)	0.38 (0.02, 0.74)				0.73 (0.32, 1.15)
	p-value	0.0303	0.0379				0.0019
	follow-up	2.70 (0.67)	2.53 (0.69)	0.17 (-0.26, 0.60)	0.25 (-0.38, 0.87)	0.4233	2.73 (0.68)	-0.03 (-0.45, 0.39)	-0.05 (-0.67, 0.58)	0.8851
	difference (95% CI)	0.59 (0.15, 1.03)	0.17 (-0.18, 0.53)				0.77 (0.32, 1.23)
	p-value	0.0128	0.3115				0.0026
MoCA (abstraction, 2)	baseline	0.95 (0.83)	1.11 (0.74)				0.74 (0.73)
	week 4	1.29 (0.66)	0.99 (0.68)	0.30 (-0.13, 0.74)	0.45 (-0.20, 1.11)	0.1671	0.93 (0.66)	0.37 (-0.06, 0.79)	0.56 (-0.08, 1.20)	0.0872
	difference (95% CI)	0.36 (0.02, 0.69)	-0.01 (-0.47, 0.45)				0.08 (-0.14, 0.29)
	p-value	0.0405	0.9522				0.4676
	week 8	1.41 (0.72)	1.23 (0.72)	0.17 (-0.29, 0.64)	0.24 (-0.41, 0.89)	0.458	1.03 (0.77)	0.38 (-0.11, 0.86)	0.51 (-0.15, 1.16)	0.1253
	difference (95% CI)	0.46 (0.05, 0.87)	0.19 (-0.25, 0.64)				0.22 (-0.19, 0.62)
	p-value	0.0287	0.3679				0.269
	post-treatment	1.31 (0.65)	1.41 (0.65)	-0.10 (-0.52, 0.32)	-0.15 (-0.80, 0.49)	0.6351	1.12 (0.72)	0.19 (-0.26, 0.63)	0.28 (-0.37, 0.93)	0.3942
	difference (95% CI)	0.37 (0.01, 0.73)	0.38 (-0.04, 0.81)				0.30 (-0.06, 0.66)
	p-value	0.0447	0.0713				0.0986
	follow-up	1.29 (0.74)	1.46 (0.70)	-0.18 (-0.64, 0.28)	-0.25 (-0.89, 0.39)	0.4412	1.36 (0.76)	-0.07 (-0.55, 0.41)	-0.09 (-0.73, 0.55)	0.7749
	difference (95% CI)	0.34 (-0.08, 0.77)	0.43 (-0.02, 0.89)				0.53 (0.18, 0.89)
	p-value	0.1007	0.0604				0.0068
MoCA (memory, 5)	baseline	1.70 (1.08)	1.79 (1.36)				1.89 (1.24)
	week 4	3.08 (1.27)	3.10 (1.32)	-0.02 (-0.87, 0.84)	-0.01 (-0.67, 0.65)	0.9708	3.73 (1.22)	-0.65 (-1.44, 0.15)	-0.52 (-1.16, 0.12)	0.1097
	difference (95% CI)	1.34 (0.74, 1.93)	1.31 (0.70, 1.92)				1.88 (1.06, 2.71)
	p-value	0.0002	0.0005				0.0002
	week 8	3.11 (1.40)	3.44 (1.43)	-0.33 (-1.25, 0.59)	-0.23 (-0.88, 0.42)	0.4716	3.63 (1.48)	-0.52 (-1.43, 0.39)	-0.36 (-0.99, 0.27)	0.253
	difference (95% CI)	1.35 (0.68, 2.03)	1.65 (0.88, 2.42)				1.79 (1.03, 2.56)
	p-value	0.0007	0.0004				0.0002
	post-treatment	2.84 (1.32)	2.95 (1.31)	-0.11 (-0.98, 0.76)	-0.08 (-0.75, 0.58)	0.8016	3.50 (1.38)	-0.66 (-1.53, 0.21)	-0.49 (-1.13, 0.16)	0.1334
	difference (95% CI)	1.11 (0.48, 1.74)	1.16 (0.58, 1.75)				1.65 (0.69, 2.61)
	p-value	0.002	0.0008				0.0024
	follow-up	2.98 (1.66)	2.68 (1.60)	0.30 (-0.76, 1.36)	0.19 (-0.46, 0.84)	0.5649	3.32 (1.72)	-0.34 (-1.46, 0.78)	-0.20 (-0.86, 0.46)	0.5399
	difference (95% CI)	1.24 (0.42, 2.06)	0.89 (-0.02, 1.80)				1.47 (0.55, 2.39)
	p-value	0.0059	0.055				0.0046
MoCA (orientation, 6)	baseline	5.85 (0.49)	5.58 (0.77)				5.95 (0.23)
	week 4	5.78 (0.44)	5.76 (0.44)	0.02 (-0.27, 0.31)	0.04 (-0.62, 0.70)	0.8991	5.83 (0.44)	-0.06 (-0.34, 0.22)	-0.13 (-0.77, 0.51)	0.6889
	difference (95% CI)	-0.07 (-0.40, 0.25)	0.18 (-0.25, 0.62)				-0.12 (-0.35, 0.12)
	p-value	0.635	0.3779				0.2999
	week 8	5.73 (0.43)	5.90 (0.42)	-0.17 (-0.45, 0.11)	-0.40 (-1.05, 0.26)	0.2287	5.93 (0.43)	-0.20 (-0.47, 0.08)	-0.46 (-1.11, 0.18)	0.1519
	difference (95% CI)	-0.12 (-0.50, 0.26)	0.31 (-0.05, 0.68)				-0.02 (-0.20, 0.17)
	p-value	0.5113	0.0888				0.8561
	post-treatment	5.95 (0.23)	5.88 (0.24)	0.07 (-0.08, 0.23)	0.31 (-0.34, 0.96)	0.3485	6.01 (0.24)	-0.06 (-0.21, 0.09)	-0.24 (-0.88, 0.40)	0.4594
	difference (95% CI)	0.10 (-0.17, 0.36)	0.31 (-0.12, 0.75)				0.05 (-0.07, 0.17)
	p-value	0.4449	0.144				0.3806
	follow-up	5.95 (0.38)	5.88 (0.38)	0.07 (-0.18, 0.31)	0.18 (-0.46, 0.82)	0.5711	5.86 (0.43)	0.08 (-0.18, 0.35)	0.20 (-0.44, 0.85)	0.5258
	difference (95% CI)	0.09 (-0.17, 0.36)	0.31 (-0.12, 0.75)				-0.09 (-0.39, 0.21)
	p-value	0.472	0.144				0.5091
ADAS-cog-11: subdomains
ADAS-cog-11 (memory, 35)	baseline	9.20 (4.23)	9.11 (4.89)				7.79 (1.81)
	week 4	7.87 (2.83)	6.95 (2.74)	0.92 (-0.87, 2.72)	0.33 (-0.31, 0.98)	0.3071	7.05 (2.77)	0.82 (-1.00, 2.63)	0.29 (-0.36, 0.94)	0.3704
	difference (95% CI)	-1.20 (-2.90, 0.50)	-2.05 (-4.45, 0.34)				-0.98 (-2.51, 0.55)
	p-value	0.1552	0.0883				0.1929
	week 8	6.79 (2.37)	7.09 (2.35)	-0.30 (-1.83, 1.23)	-0.13 (-0.78, 0.52)	0.6949	6.40 (2.34)	0.38 (-1.14, 1.91)	0.16 (-0.48, 0.81)	0.6149
	difference (95% CI)	-2.25 (-3.68, -0.81)	-1.88 (-3.98, 0.21)				-1.70 (-3.14, -0.25)
	p-value	0.0043	0.0749				0.0244
	post-treatment	6.47 (2.55)	6.11 (2.50)	0.36 (-1.28, 2.01)	0.14 (-0.51, 0.79)	0.6575	6.22 (2.47)	0.25 (-1.34, 1.84)	0.10 (-0.53, 0.73)	0.7546
	difference (95% CI)	-2.64 (-4.62, -0.66)	-2.93 (-5.23, -0.62)				-1.74 (-3.19, -0.29)
	p-value	0.0122	0.0162				0.0219
	follow-up	7.26 (3.44)	6.91 (3.12)	0.35 (-1.85, 2.54)	0.11 (-0.56, 0.77)	0.7507	6.47 (3.26)	0.79 (-1.23, 2.80)	0.23 (-0.37, 0.84)	0.4364
	difference (95% CI)	-1.85 (-4.18, 0.48)	-2.12 (-4.70, 0.46)				-1.48 (-3.11, 0.14)
	p-value	0.1114	0.1004				0.0695
ADAS-cog-11 (language, 25)	baseline	1.85 (1.42)	2.05 (1.13)				2.16 (1.80)
	week 4	1.28 (1.06)	1.60 (1.08)	-0.32 (-1.00, 0.37)	-0.30 (-0.94, 0.34)	0.3541	1.66 (1.04)	-0.38 (-1.05, 0.30)	-0.36 (-1.00, 0.29)	0.2703
	difference (95% CI)	-0.63 (-1.29, 0.02)	-0.44 (-1.12, 0.24)				-0.45 (-1.15, 0.25)
	p-value	0.0572	0.1854				0.1918
	week 8	1.36 (1.18)	1.25 (1.17)	0.12 (-0.62, 0.85)	0.10 (-0.53, 0.73)	0.749	1.38 (1.23)	-0.01 (-0.77, 0.74)	-0.01 (-0.64, 0.62)	0.9767
	difference (95% CI)	-0.53 (-1.30, 0.24)	-0.80 (-1.46, -0.14)				-0.75 (-1.66, 0.17)
	p-value	0.1659	0.0213				0.1012
	post-treatment	1.43 (0.90)	0.93 (0.91)	0.50 (-0.08, 1.08)	0.55 (-0.09, 1.19)	0.0916	1.27 (0.93)	0.16 (-0.42, 0.74)	0.18 (-0.46, 0.81)	0.5778
	difference (95% CI)	-0.47 (-1.10, 0.16)	-1.12 (-1.72, -0.51)				-0.86 (-1.67, -0.04)
	p-value	0.1346	0.0013				0.0399
	follow-up	1.59 (1.25)	1.15 (1.25)	0.44 (-0.40, 1.27)	0.35 (-0.32, 1.02)	0.2947	1.46 (1.41)	0.13 (-0.74, 1.00)	0.10 (-0.56, 0.75)	0.7626
	difference (95% CI)	-0.28 (-1.06, 0.50)	-0.90 (-1.53, -0.27)				-0.68 (-1.89, 0.52)
	p-value	0.4621	0.0085				0.2428
ADAS-cog-11 (praxis, 10)	baseline	1.25 (0.85)	1.58 (0.77)				1.37 (0.76)
	week 4	1.29 (0.89)	1.30 (0.89)	-0.01 (-0.57, 0.55)	-0.01 (-0.64, 0.62)	0.9683	1.36 (0.85)	-0.08 (-0.64, 0.49)	-0.09 (-0.73, 0.56)	0.7896
	difference (95% CI)	-0.04 (-0.47, 0.40)	-0.19 (-0.63, 0.25)				-0.02 (-0.53, 0.50)
	p-value	0.8651	0.3757				0.9405
	week 8	1.10 (0.64)	1.19 (0.63)	-0.09 (-0.50, 0.32)	-0.15 (-0.80, 0.50)	0.6485	1.09 (0.64)	0.01 (-0.41, 0.42)	0.01 (-0.63, 0.66)	0.9723
	difference (95% CI)	-0.21 (-0.56, 0.14)	-0.31 (-0.72, 0.10)				-0.29 (-0.67, 0.09)
	p-value	0.2138	0.1247				0.1241
	post-treatment	1.02 (0.80)	1.01 (0.77)	0.01 (-0.49, 0.52)	0.02 (-0.63, 0.66)	0.9581	0.94 (0.90)	0.08 (-0.49, 0.64)	0.09 (-0.58, 0.75)	0.7873
	difference (95% CI)	-0.28 (-0.66, 0.11)	-0.52 (-1.01, -0.02)				-0.43 (-0.99, 0.12)
	p-value	0.1467	0.0417				0.1125
	follow-up	0.71 (0.90)	1.10 (0.92)	-0.39 (-1.00, 0.23)	-0.42 (-1.10, 0.25)	0.2107	0.87 (0.96)	-0.16 (-0.76, 0.44)	-0.17 (-0.82, 0.47)	0.5844
	difference (95% CI)	-0.57 (-1.12, -0.02)	-0.45 (-1.03, 0.14)				-0.50 (-1.03, 0.02)
	p-value	0.0417	0.122				0.0589

## Sheet: Table S2
Table S2. Effects of 12-week EA Treatment on SNSB five cognitive domains, cognitive tests included in SNSB, HADS, MoCA, and ADAS-cog-11 (PP analysis)
		EA group, mean (sd)	usual care group, mean (sd)	mean difference (95% CI)	cohen's d (95% CI)	p-value	sham EA group, mean (sd)	mean difference (95% CI)	cohen's d (95% CI)	p-value
SNSB: five cognitive domains T score
Attention	baseline	44.27 (11.72)	38.33 (4.34)				44.33 (12.80)
	post-treatment	43.39 (6.83)	44.78 (6.97)	-1.39 (-6.48, 3.69)	-0.20 (-0.94, 0.53)	0.5828	42.57 (7.10)	0.81 (-4.38, 6.01)	0.12 (-0.63, 0.86)	0.7529
	difference (95% CI)	0.19 (-5.19, 5.57)	4.48 (1.72, 7.24)				-0.66 (-6.49, 5.18)
	p-value	0.9403	0.0038				0.8092
	follow-up	47.64 (10.51)	43.09 (10.35)	4.55 (-3.18, 12.27)	0.44 (-0.30, 1.18)	0.2408	46.60 (10.42)	1.03 (-6.82, 8.89)	0.10 (-0.65, 0.85)	0.7914
	difference (95% CI)	4.13 (-2.93, 11.19)	3.36 (-2.60, 9.32)				3.06 (-4.34, 10.45)
	p-value	0.2264	0.2452				0.3828
Language & Related Functions	baseline	32.15 (21.27)	41.43 (16.83)				44.34 (18.39)
	post-treatment	45.20 (12.56)	48.16 (12.28)	-2.96 (-12.06, 6.14)	-0.24 (-0.97, 0.49)	0.5148	48.78 (12.59)	-3.58 (-13.18, 6.02)	-0.28 (-1.05, 0.48)	0.4549
	difference (95% CI)	11.16 (0.56, 21.77)	7.31 (-0.93, 15.55)				5.79 (-6.57, 18.16)
	p-value	0.0406	0.0777				0.3253
	follow-up	47.20 (14.21)	42.85 (13.54)	4.35 (-5.85, 14.54)	0.31 (-0.42, 1.05)	0.3935	52.22 (13.73)	-5.02 (-15.73, 5.69)	-0.36 (-1.12, 0.41)	0.3486
	difference (95% CI)	11.19 (0.84, 21.53)	2.61 (-5.81, 11.04)				10.65 (2.80, 18.49)
	p-value	0.0363	0.5155				0.0122
Visuospatial Functions	baseline	35.94 (15.26)	38.14 (14.41)				39.71 (16.00)
	post-treatment	46.46 (13.14)	35.20 (13.10)	11.26 (1.72, 20.80)	0.86 (0.13, 1.59)	0.0219	42.71 (13.32)	3.75 (-6.22, 13.72)	0.28 (-0.47, 1.04)	0.4514
	difference (95% CI)	9.69 (-0.08, 19.46)	-2.84 (-11.01, 5.33)				3.76 (-4.63, 12.15)
	p-value	0.0516	0.4669				0.3455
	follow-up	40.19 (11.77)	38.97 (11.32)	1.22 (-7.19, 9.63)	0.11 (-0.62, 0.83)	0.7709	42.26 (11.60)	-2.07 (-10.96, 6.81)	-0.18 (-0.94, 0.58)	0.6392
	difference (95% CI)	3.25 (-4.99, 11.49)	0.95 (-6.71, 8.62)				3.47 (-3.41, 10.35)
	p-value	0.4063	0.7925				0.2903
Memory	baseline	35.64 (11.35)	39.02 (10.44)				40.71 (14.05)
	post-treatment	46.01 (8.49)	43.44 (8.41)	2.57 (-3.59, 8.73)	0.30 (-0.42, 1.03)	0.4043	44.67 (8.55)	1.33 (-5.13, 7.80)	0.16 (-0.60, 0.91)	0.679
	difference (95% CI)	8.52 (3.54, 13.50)	4.82 (0.60, 9.03)				5.49 (-0.97, 11.94)
	p-value	0.0028	0.0281				0.0884
	follow-up	46.81 (7.86)	44.32 (7.59)	2.49 (-3.15, 8.13)	0.32 (-0.41, 1.05)	0.3768	51.90 (7.94)	-5.09 (-11.09, 0.91)	-0.64 (-1.40, 0.12)	0.0941
	difference (95% CI)	9.60 (5.84, 13.36)	5.64 (0.97, 10.31)				12.49 (5.46, 19.52)
	p-value	0.0001	0.0215				0.0024
Frontal/Executive Functions	baseline	40.15 (12.44)	43.15 (9.78)				45.36 (11.27)
	post-treatment	50.64 (8.61)	43.52 (8.52)	7.13 (0.89, 13.36)	0.83 (0.10, 1.56)	0.0261	47.66 (8.66)	2.98 (-3.56, 9.53)	0.35 (-0.41, 1.10)	0.362
	difference (95% CI)	8.81 (3.09, 14.52)	0.56 (-4.31, 5.44)				3.88 (-1.36, 9.13)
	p-value	0.0056	0.8068				0.1316
	follow-up	49.51 (6.35)	46.51 (6.12)	3.00 (-1.55, 7.54)	0.48 (-0.25, 1.21)	0.1899	52.27 (6.30)	-2.76 (-7.54, 2.01)	-0.44 (-1.19, 0.32)	0.2488
	difference (95% CI)	7.92 (2.20, 13.65)	3.53 (0.36, 6.70)				8.26 (3.80, 12.71)
	p-value	0.0107	0.0316				0.0018
SNSB: Attention
Digit span: Forward (9)	baseline	5.40 (1.50)	4.62 (0.96)				5.00 (1.47)
	post-treatment	5.05 (1.03)	5.33 (1.03)	-0.28 (-1.05, 0.48)	-0.28 (-1.01, 0.46)	0.4546	4.78 (1.05)	0.27 (-0.51, 1.05)	0.26 (-0.49, 1.01)	0.486
	difference (95% CI)	-0.07 (-0.84, 0.71)	0.44 (0.05, 0.83)				-0.22 (-0.85, 0.40)
	p-value	0.8553	0.0313				0.4403
	follow-up	5.30 (1.36)	5.10 (1.33)	0.21 (-0.78, 1.20)	0.16 (-0.58, 0.89)	0.6709	5.76 (1.34)	-0.46 (-1.49, 0.57)	-0.34 (-1.10, 0.42)	0.3709
	difference (95% CI)	0.07 (-0.87, 1.02)	0.31 (-0.42, 1.04)				0.76 (-0.13, 1.66)
	p-value	0.8685	0.3718				0.0881
Digit span: Backward (8)	baseline	3.33 (1.29)	3.06 (0.44)				3.86 (1.46)
	post-treatment	3.42 (0.94)	3.58 (0.96)	-0.17 (-0.85, 0.52)	-0.17 (-0.90, 0.55)	0.6281	3.75 (0.98)	-0.33 (-1.06, 0.39)	-0.35 (-1.10, 0.41)	0.3604
	difference (95% CI)	0.07 (-0.55, 0.68)	0.44 (-0.08, 0.96)				0.00 (-0.98, 0.99)
	p-value	0.8182	0.092				0.9938
	follow-up	3.94 (1.23)	3.46 (1.17)	0.48 (-0.41, 1.36)	0.40 (-0.34, 1.13)	0.282	3.67 (1.23)	0.26 (-0.64, 1.17)	0.22 (-0.52, 0.95)	0.557
	difference (95% CI)	0.59 (-0.19, 1.36)	0.31 (-0.33, 0.96)				-0.07 (-1.11, 0.98)
	p-value	0.1231	0.3143				0.889
SNSB: Language & Related Functions
Repetition (15)	baseline	14.13 (1.55)	14.81 (0.40)				14.79 (0.58)
	post-treatment	14.82 (0.51)	14.77 (0.49)	0.05 (-0.32, 0.42)	0.09 (-0.65, 0.83)	0.8002	14.81 (0.50)	0.01 (-0.38, 0.39)	0.02 (-0.75, 0.78)	0.9675
	difference (95% CI)	0.60 (-0.19, 1.39)	0.00 (-0.28, 0.28)				0.06 (-0.31, 0.43)
	p-value	0.1231	1				0.7267
	follow-up	14.64 (0.48)	14.81 (0.46)	-0.17 (-0.52, 0.18)	-0.36 (-1.10, 0.38)	0.3344	14.79 (0.46)	-0.15 (-0.51, 0.21)	-0.31 (-1.07, 0.45)	0.4135
	difference (95% CI)	0.39 (-0.37, 1.15)	0.06 (-0.18, 0.30)				0.06 (-0.12, 0.24)
	p-value	0.2888	0.5815				0.4753
Naming: K-BNT (60)	baseline	43.00 (8.19)	47.75 (5.53)				46.64 (10.61)
	post-treatment	45.36 (6.62)	48.61 (6.56)	-3.26 (-8.12, 1.60)	-0.49 (-1.23, 0.24)	0.1828	51.80 (6.52)	-6.44 (-11.40, -1.47)	-0.98 (-1.73, -0.22)	0.0124
	difference (95% CI)	1.33 (-3.99, 6.66)	1.56 (-0.42, 3.55)				5.45 (-0.69, 11.59)
	p-value	0.5964	0.1133				0.0767
	follow-up	49.50 (4.37)	50.14 (4.25)	-0.64 (-3.82, 2.54)	-0.15 (-0.89, 0.59)	0.6859	53.64 (4.24)	-4.14 (-7.40, -0.88)	-0.96 (-1.72, -0.20)	0.0142
	difference (95% CI)	5.23 (3.00, 7.46)	3.25 (1.66, 4.84)				7.36 (1.59, 13.13)
	p-value	0.0003	0.0007				0.0169
Caculation: Addition (3)	baseline	2.87 (0.35)	2.81 (0.40)				2.93 (0.27)
	post-treatment	2.86 (0.45)	2.87 (0.44)	-0.01 (-0.29, 0.27)	-0.02 (-0.65, 0.61)	0.9439	2.76 (0.48)	0.10 (-0.20, 0.39)	0.21 (-0.42, 0.84)	0.5081
	difference (95% CI)	0.00 (-0.21, 0.21)	0.06 (-0.25, 0.37)				-0.16 (-0.48, 0.17)
	p-value	1	0.67				0.3125
	follow-up	2.89 (0.31)	2.97 (0.30)	-0.07 (-0.27, 0.12)	-0.24 (-0.87, 0.40)	0.4518	3.04 (0.32)	-0.14 (-0.34, 0.06)	-0.45 (-1.07, 0.18)	0.1534
	difference (95% CI)	-0.01 (-0.31, 0.30)	0.12 (-0.14, 0.39)				0.07 (-0.10, 0.23)
	p-value	0.9631	0.3351				0.3869
Calculation: Substraction (3)	baseline	2.47 (0.74)	2.75 (0.45)				2.93 (0.27)
	post-treatment	2.90 (0.40)	2.61 (0.39)	0.29 (0.01, 0.58)	0.75 (0.02, 1.48)	0.0453	2.91 (0.40)	-0.01 (-0.31, 0.30)	-0.01 (-0.79, 0.76)	0.9692
	difference (95% CI)	0.33 (0.06, 0.61)	-0.12 (-0.46, 0.21)				0.07 (-0.09, 0.23)
	p-value	0.0209	0.4335				0.3381
	follow-up	2.81 (0.55)	2.55 (0.53)	0.26 (-0.13, 0.66)	0.49 (-0.25, 1.22)	0.1862	2.78 (0.56)	0.04 (-0.39, 0.47)	0.07 (-0.71, 0.84)	0.866
	difference (95% CI)	0.26 (-0.07, 0.60)	-0.19 (-0.59, 0.22)				-0.08 (-0.38, 0.22)
	p-value	0.1149	0.3351				0.5714
Calculation: Multiplication (3)	baseline	2.47 (0.83)	2.69 (0.70)				2.71 (0.47)
	post-treatment	2.57 (0.68)	2.46 (0.68)	0.11 (-0.39, 0.61)	0.16 (-0.57, 0.89)	0.6599	2.36 (0.69)	0.21 (-0.31, 0.73)	0.30 (-0.45, 1.06)	0.4203
	difference (95% CI)	0.00 (-0.37, 0.37)	-0.19 (-0.54, 0.17)				-0.30 (-0.79, 0.19)
	p-value	1	0.2724				0.21
	follow-up	2.62 (0.62)	2.27 (0.61)	0.35 (-0.11, 0.80)	0.56 (-0.17, 1.29)	0.1303	2.64 (0.63)	-0.02 (-0.49, 0.45)	-0.03 (-0.79, 0.73)	0.9331
	difference (95% CI)	0.06 (-0.33, 0.46)	-0.38 (-0.71, -0.04)				-0.02 (-0.44, 0.39)
	p-value	0.7352	0.0303				0.9117
Calculation: Division (3)	baseline	2.20 (0.94)	2.38 (0.72)				2.21 (0.58)
	post-treatment	2.25 (0.59)	2.04 (0.59)	0.21 (-0.22, 0.64)	0.35 (-0.37, 1.08)	0.3319	2.28 (0.63)	-0.03 (-0.49, 0.43)	-0.05 (-0.81, 0.70)	0.8892
	difference (95% CI)	0.00 (-0.30, 0.30)	-0.25 (-0.62, 0.12)				0.03 (-0.35, 0.40)
	p-value	1	0.1664				0.8692
	follow-up	2.31 (0.80)	1.86 (0.80)	0.44 (-0.14, 1.02)	0.55 (-0.18, 1.28)	0.1332	2.65 (0.81)	-0.34 (-0.95, 0.26)	-0.42 (-1.17, 0.33)	0.2616
	difference (95% CI)	0.06 (-0.39, 0.51)	-0.44 (-0.88, 0.00)				0.40 (-0.11, 0.91)
	p-value	0.7784	0.0504				0.1154
Calculation: Total (12)	baseline	10.00 (2.17)	10.62 (1.45)				10.79 (0.89)
	post-treatment	10.76 (1.25)	9.98 (1.24)	0.78 (-0.13, 1.68)	0.62 (-0.11, 1.35)	0.0923	10.15 (1.26)	0.61 (-0.35, 1.56)	0.48 (-0.28, 1.24)	0.2055
	difference (95% CI)	0.33 (-0.21, 0.88)	-0.50 (-1.33, 0.33)				-0.35 (-0.97, 0.28)
	p-value	0.2098	0.2186				0.2467
	follow-up	10.82 (1.33)	9.61 (1.31)	1.21 (0.25, 2.18)	0.92 (0.19, 1.65)	0.0148	10.89 (1.32)	-0.07 (-1.08, 0.93)	-0.06 (-0.81, 0.70)	0.883
	difference (95% CI)	0.40 (-0.16, 0.95)	-0.88 (-1.73, -0.02)				0.40 (-0.32, 1.12)
	p-value	0.1462	0.0455				0.2517
Praxis: Ideomotor (5)	baseline	4.60 (0.91)	5.00 (0.00)				5.00 (0.00)
	post-treatment	5.00 (0.16)	4.94 (0.15)	0.06 (-0.05, 0.18)	0.40 (-0.34, 1.15)	0.281	5.00 (0.15)	0.00 (-0.12, 0.12)	0.00 (-0.77, 0.77)	1
	difference (95% CI)	0.40 (-0.11, 0.91)	-0.06 (-0.20, 0.07)				0.00 (NaN, NaN)
	p-value	0.1138	0.3351				NaN
	follow-up	4.92 (0.25)	5.01 (0.22)	-0.09 (-0.27, 0.09)	-0.37 (-1.12, 0.38)	0.3177	4.93 (0.24)	-0.01 (-0.20, 0.18)	-0.04 (-0.82, 0.74)	0.9158
	difference (95% CI)	0.33 (-0.23, 0.88)	0.00 (NaN, NaN)				-0.08 (-0.25, 0.09)
	p-value	0.2228	NaN				0.3351
SNSB: Visuospatial Functions
CDT (3)	baseline	2.67 (0.62)	2.69 (0.48)				2.79 (0.43)
	post-treatment	2.88 (0.62)	2.44 (0.62)	0.43 (-0.01, 0.88)	0.70 (-0.02, 1.43)	0.0574	2.75 (0.64)	0.13 (-0.35, 0.60)	0.20 (-0.55, 0.96)	0.5859
	difference (95% CI)	0.20 (-0.18, 0.58)	-0.25 (-0.67, 0.17)				-0.02 (-0.45, 0.41)
	p-value	0.2737	0.2186				0.9282
	follow-up	2.66 (0.54)	2.63 (0.53)	0.03 (-0.36, 0.42)	0.06 (-0.67, 0.79)	0.8646	2.69 (0.54)	-0.02 (-0.43, 0.38)	-0.04 (-0.80, 0.71)	0.9076
	difference (95% CI)	-0.01 (-0.39, 0.37)	-0.06 (-0.48, 0.35)				-0.08 (-0.37, 0.21)
	p-value	0.9401	0.7511				0.5469
RCFT: copy score (36)	baseline	26.07 (6.14)	28.31 (6.08)				28.75 (5.54)
	post-treatment	30.00 (3.98)	28.67 (3.94)	1.33 (-1.57, 4.22)	0.34 (-0.40, 1.07)	0.3595	29.57 (4.04)	0.43 (-2.61, 3.47)	0.11 (-0.65, 0.87)	0.7741
	difference (95% CI)	3.40 (-0.17, 6.97)	0.56 (-2.43, 3.55)				1.16 (-1.60, 3.92)
	p-value	0.0601	0.6916				0.3739
	follow-up	28.96 (3.65)	28.70 (3.58)	0.25 (-2.39, 2.90)	0.07 (-0.66, 0.80)	0.8466	30.20 (3.63)	-1.24 (-4.00, 1.52)	-0.34 (-1.10, 0.42)	0.3672
	difference (95% CI)	2.18 (-1.22, 5.57)	0.66 (-0.96, 2.27)				1.91 (-1.14, 4.96)
	p-value	0.1886	0.3968				0.1967
RCFT: copy time (sec)	baseline	168.73 (87.61)	207.96 (120.42)				153.93 (69.12)
	post-treatment	189.97 (49.90)	167.75 (50.76)	22.21 (-14.57, 59.00)	0.44 (-0.29, 1.17)	0.2292	176.80 (53.49)	13.17 (-25.61, 51.95)	0.25 (-0.50, 1.01)	0.4956
	difference (95% CI)	17.27 (-19.53, 54.06)	-27.52 (-71.32, 16.27)				12.62 (-31.93, 57.17)
	p-value	0.3277	0.1981				0.5451
	follow-up	178.71 (59.48)	164.05 (60.00)	14.66 (-28.97, 58.29)	0.25 (-0.48, 0.98)	0.5007	167.77 (59.96)	10.94 (-33.71, 55.58)	0.18 (-0.56, 0.93)	0.623
	difference (95% CI)	7.00 (-41.82, 55.82)	-34.40 (-84.42, 15.62)				6.16 (-42.23, 54.56)
	p-value	0.7604	0.1616				0.785
SNSB: Memory
SVLT: immediate recall (trial 1) (12)	baseline	4.13 (1.30)	4.31 (1.35)				4.57 (1.22)
	post-treatment	4.99 (1.27)	4.89 (1.26)	0.10 (-0.82, 1.02)	0.08 (-0.65, 0.81)	0.8229	4.52 (1.30)	0.47 (-0.50, 1.44)	0.37 (-0.39, 1.13)	0.331
	difference (95% CI)	0.73 (-0.13, 1.59)	0.56 (-0.20, 1.32)				0.09 (-0.52, 0.70)
	p-value	0.0881	0.1347				0.7421
	follow-up	5.22 (1.53)	4.20 (1.45)	1.03 (-0.06, 2.11)	0.69 (-0.04, 1.42)	0.0624	5.67 (1.55)	-0.45 (-1.61, 0.70)	-0.29 (-1.04, 0.46)	0.4317
	difference (95% CI)	1.02 (-0.15, 2.18)	-0.12 (-0.88, 0.63)				1.19 (0.26, 2.12)
	p-value	0.0809	0.7281				0.0176
SVLT: immediate recall (trial 2) (12)	baseline	5.60 (1.59)	5.81 (1.76)				6.29 (1.44)
	post-treatment	6.62 (1.87)	6.59 (1.86)	0.04 (-1.32, 1.39)	0.02 (-0.71, 0.75)	0.9559	7.20 (1.91)	-0.58 (-2.01, 0.86)	-0.31 (-1.06, 0.45)	0.4205
	difference (95% CI)	0.93 (-0.12, 1.98)	0.75 (-0.49, 1.99)				1.04 (-0.29, 2.37)
	p-value	0.0764	0.2132				0.1142
	follow-up	6.94 (1.74)	5.91 (1.70)	1.03 (-0.22, 2.28)	0.60 (-0.13, 1.33)	0.103	7.56 (1.74)	-0.62 (-1.94, 0.70)	-0.36 (-1.12, 0.40)	0.3492
	difference (95% CI)	1.20 (0.13, 2.28)	0.06 (-1.02, 1.15)				1.46 (0.45, 2.48)
	p-value	0.0309	0.9031				0.0087
SVLT: immediate recall (trial 3) (12)	baseline	7.13 (1.88)	7.25 (1.81)				7.00 (1.36)
	post-treatment	7.67 (1.53)	7.32 (1.53)	0.34 (-0.77, 1.45)	0.22 (-0.50, 0.95)	0.5364	8.00 (1.57)	-0.33 (-1.50, 0.83)	-0.22 (-0.97, 0.54)	0.5648
	difference (95% CI)	0.53 (-0.72, 1.78)	0.12 (-0.71, 0.96)				0.94 (0.04, 1.85)
	p-value	0.3724	0.7511				0.0428
	follow-up	7.24 (1.35)	7.51 (1.31)	-0.27 (-1.24, 0.69)	-0.21 (-0.94, 0.52)	0.5703	8.52 (1.37)	-1.29 (-2.29, -0.28)	-0.95 (-1.69, -0.21)	0.0136
	difference (95% CI)	0.10 (-0.93, 1.14)	0.31 (-0.49, 1.12)				1.46 (0.56, 2.37)
	p-value	0.8318	0.4172				0.0045
SVLT: immediate recal (total) (36)	baseline	16.87 (4.31)	17.38 (4.22)				17.86 (3.59)
	post-treatment	19.31 (3.75)	18.80 (3.74)	0.51 (-2.21, 3.23)	0.14 (-0.59, 0.86)	0.7077	19.76 (3.89)	-0.45 (-3.33, 2.44)	-0.12 (-0.87, 0.64)	0.7558
	difference (95% CI)	2.20 (-0.44, 4.84)	1.44 (-0.67, 3.55)				2.15 (-0.28, 4.58)
	p-value	0.0947	0.1651				0.077
	follow-up	19.46 (3.53)	17.61 (3.42)	1.84 (-0.69, 4.37)	0.53 (-0.20, 1.26)	0.1488	21.63 (3.53)	-2.17 (-4.84, 0.50)	-0.62 (-1.37, 0.14)	0.1076
	difference (95% CI)	2.33 (-0.17, 4.83)	0.25 (-1.94, 2.44)				4.04 (2.15, 5.92)
	p-value	0.0648	0.8091				0.0007
SVLT: delayed recall (12)	baseline	3.87 (2.29)	4.94 (2.32)				4.93 (2.59)
	post-treatment	5.39 (2.17)	5.20 (2.19)	0.19 (-1.40, 1.78)	0.09 (-0.64, 0.82)	0.8085	4.62 (2.19)	0.77 (-0.88, 2.43)	0.35 (-0.40, 1.11)	0.3499
	difference (95% CI)	1.13 (-0.32, 2.58)	0.46 (-0.91, 1.82)				-0.12 (-1.32, 1.07)
	p-value	0.1149	0.482				0.8268
	follow-up	5.78 (3.16)	4.78 (2.94)	1.00 (-1.26, 3.25)	0.33 (-0.41, 1.07)	0.3765	6.83 (3.21)	-1.05 (-3.48, 1.38)	-0.33 (-1.09, 0.43)	0.3877
	difference (95% CI)	1.49 (0.08, 2.89)	0.06 (-1.83, 1.95)				2.11 (0.05, 4.17)
	p-value	0.0402	0.9443				0.046
SVLT: recognition score (24)	baseline	19.20 (2.68)	19.38 (1.89)				19.64 (2.21)
	post-treatment	19.87 (1.65)	20.32 (1.65)	-0.45 (-1.64, 0.75)	-0.27 (-1.00, 0.45)	0.4532	20.12 (1.70)	-0.24 (-1.51, 1.02)	-0.15 (-0.90, 0.61)	0.6973
	difference (95% CI)	0.60 (-0.60, 1.80)	0.94 (-0.30, 2.17)				0.56 (-0.68, 1.81)
	p-value	0.2964	0.1255				0.3393
	follow-up	20.02 (1.70)	19.64 (1.67)	0.38 (-0.84, 1.61)	0.23 (-0.50, 0.95)	0.5311	20.90 (1.73)	-0.88 (-2.17, 0.41)	-0.52 (-1.27, 0.24)	0.1735
	difference (95% CI)	0.73 (-0.58, 2.05)	0.25 (-0.89, 1.39)				1.36 (0.26, 2.47)
	p-value	0.2491	0.6438				0.0204
RCFT: immediate recall (36)	baseline	9.10 (4.96)	11.28 (5.24)				14.18 (6.68)
	post-treatment	14.84 (5.22)	13.52 (5.06)	1.32 (-2.41, 5.05)	0.26 (-0.47, 0.98)	0.478	13.53 (5.37)	1.31 (-2.82, 5.45)	0.25 (-0.53, 1.03)	0.5237
	difference (95% CI)	3.73 (0.50, 6.97)	2.09 (0.20, 3.99)				1.68 (-1.72, 5.08)
	p-value	0.0272	0.0326				0.3013
	follow-up	15.92 (6.09)	15.07 (5.81)	0.86 (-3.46, 5.18)	0.14 (-0.58, 0.87)	0.6901	14.48 (6.10)	1.44 (-3.27, 6.15)	0.24 (-0.54, 1.01)	0.5397
	difference (95% CI)	5.09 (2.12, 8.06)	3.66 (0.97, 6.34)				2.31 (-2.14, 6.76)
	p-value	0.0028	0.0114				0.2785
RCFT: delayed recall (36)	baseline	9.07 (4.69)	10.84 (5.40)				12.82 (6.55)
	post-treatment	14.41 (5.67)	13.14 (5.55)	1.27 (-2.82, 5.35)	0.23 (-0.50, 0.95)	0.5341	13.36 (6.07)	1.05 (-3.53, 5.62)	0.18 (-0.60, 0.96)	0.6453
	difference (95% CI)	3.97 (0.24, 7.69)	2.28 (0.73, 3.83)				2.03 (-2.10, 6.17)
	p-value	0.0388	0.0072				0.3007
	follow-up	14.83 (5.77)	14.39 (5.51)	0.44 (-3.66, 4.55)	0.08 (-0.65, 0.81)	0.8282	15.28 (5.81)	-0.45 (-4.89, 4.00)	-0.08 (-0.85, 0.69)	0.8392
	difference (95% CI)	4.59 (1.26, 7.93)	3.53 (1.02, 6.04)				3.73 (-0.45, 7.92)
	p-value	0.0112	0.0094				0.0753
RCFT: recognition score (24)	baseline	18.20 (2.40)	19.50 (1.59)				18.57 (2.65)
	post-treatment	19.44 (1.82)	19.72 (1.83)	-0.29 (-1.63, 1.06)	-0.16 (-0.89, 0.58)	0.6695	19.88 (1.85)	-0.44 (-1.82, 0.93)	-0.24 (-0.99, 0.51)	0.5174
	difference (95% CI)	1.27 (-0.22, 2.76)	0.19 (-1.21, 1.58)				1.32 (-0.78, 3.43)
	p-value	0.0891	0.7764				0.1947
	follow-up	19.38 (1.77)	20.93 (1.74)	-1.55 (-2.85, -0.25)	-0.88 (-1.62, -0.14)	0.0209	21.27 (1.72)	-1.88 (-3.18, -0.59)	-1.08 (-1.83, -0.34)	0.0056
	difference (95% CI)	1.13 (-0.49, 2.75)	1.50 (0.54, 2.46)				2.68 (0.83, 4.52)
	p-value	0.155	0.005				0.0084
SNSB: Frontal/Executive Functions
Contrasting program (20)	baseline	19.00 (1.93)	19.19 (0.98)				19.86 (0.53)
	post-treatment	19.48 (0.97)	19.63 (0.96)	-0.15 (-0.85, 0.55)	-0.16 (-0.88, 0.56)	0.6601	19.82 (1.02)	-0.34 (-1.10, 0.42)	-0.34 (-1.11, 0.42)	0.3726
	difference (95% CI)	0.47 (-0.73, 1.66)	0.44 (-0.37, 1.25)				-0.03 (-0.49, 0.43)
	p-value	0.4131	0.265				0.8929
	follow-up	19.70 (0.60)	19.67 (0.59)	0.02 (-0.41, 0.45)	0.04 (-0.69, 0.76)	0.9157	20.04 (0.60)	-0.35 (-0.80, 0.11)	-0.57 (-1.33, 0.19)	0.1351
	difference (95% CI)	0.73 (-0.52, 1.98)	0.50 (-0.18, 1.18)				0.14 (-0.18, 0.46)
	p-value	0.2298	0.1373				0.3568
Go-no-go (20)	baseline	17.67 (3.89)	18.69 (1.89)				19.07 (2.13)
	post-treatment	19.32 (2.43)	18.51 (2.40)	0.81 (-0.96, 2.57)	0.33 (-0.40, 1.06)	0.3608	19.20 (2.55)	0.12 (-1.78, 2.01)	0.05 (-0.71, 0.81)	0.9022
	difference (95% CI)	1.47 (-1.23, 4.16)	-0.12 (-1.38, 1.13)				0.27 (-0.68, 1.22)
	p-value	0.2597	0.8337				0.5281
	follow-up	18.91 (3.35)	17.27 (3.25)	1.64 (-0.77, 4.06)	0.50 (-0.23, 1.23)	0.1764	19.64 (3.27)	-0.73 (-3.25, 1.79)	-0.22 (-0.98, 0.54)	0.5592
	difference (95% CI)	1.09 (-0.91, 3.09)	-1.38 (-4.15, 1.40)				0.69 (-0.67, 2.06)
	p-value	0.2598	0.3044				0.2883
COWAT: Animal	baseline	13.33 (3.02)	13.56 (4.19)				14.93 (3.73)
	post-treatment	14.36 (3.09)	15.47 (3.08)	-1.11 (-3.34, 1.13)	-0.36 (-1.08, 0.37)	0.323	15.17 (3.15)	-0.81 (-3.17, 1.55)	-0.26 (-1.02, 0.50)	0.494
	difference (95% CI)	0.67 (-0.98, 2.32)	1.69 (-0.33, 3.70)				0.88 (-1.03, 2.79)
	p-value	0.3972	0.0935				0.3313
	follow-up	13.07 (3.25)	16.06 (3.21)	-2.99 (-5.34, -0.65)	-0.93 (-1.65, -0.20)	0.0137	14.62 (3.28)	-1.56 (-4.05, 0.94)	-0.48 (-1.24, 0.29)	0.2149
	difference (95% CI)	-0.57 (-2.28, 1.14)	2.31 (0.06, 4.56)				0.22 (-1.87, 2.32)
	p-value	0.4823	0.0447				0.8181
COWAT: Supermarket	baseline	16.53 (5.08)	17.75 (6.78)				17.43 (4.03)
	post-treatment	18.66 (4.26)	20.08 (4.25)	-1.43 (-4.53, 1.67)	-0.34 (-1.06, 0.39)	0.357	19.81 (4.32)	-1.15 (-4.38, 2.07)	-0.27 (-1.02, 0.48)	0.4748
	difference (95% CI)	1.80 (-0.72, 4.32)	2.56 (-0.63, 5.76)				2.46 (-0.43, 5.35)
	p-value	0.1458	0.1071				0.0877
	follow-up	19.07 (4.45)	20.11 (4.38)	-1.04 (-4.26, 2.18)	-0.24 (-0.97, 0.49)	0.5166	17.68 (4.48)	1.39 (-1.96, 4.73)	0.31 (-0.44, 1.06)	0.4058
	difference (95% CI)	2.17 (-0.80, 5.14)	2.62 (-0.18, 5.43)				0.35 (-2.49, 3.19)
	p-value	0.1371	0.0641				0.7909
COWAT: ㄱ	baseline	6.93 (3.13)	5.94 (1.91)				7.79 (3.02)
	post-treatment	6.78 (2.63)	7.25 (2.69)	-0.47 (-2.41, 1.46)	-0.18 (-0.91, 0.55)	0.6231	8.12 (2.75)	-1.34 (-3.36, 0.68)	-0.50 (-1.25, 0.25)	0.1879
	difference (95% CI)	-0.13 (-2.10, 1.83)	1.06 (-0.25, 2.37)				0.59 (-1.66, 2.84)
	p-value	0.8852	0.1039				0.576
	follow-up	6.89 (2.41)	7.63 (2.39)	-0.74 (-2.49, 1.01)	-0.31 (-1.04, 0.42)	0.3969	7.39 (2.47)	-0.50 (-2.33, 1.34)	-0.20 (-0.96, 0.55)	0.5862
	difference (95% CI)	-0.01 (-1.85, 1.83)	1.38 (-0.17, 2.92)				-0.06 (-1.63, 1.50)
	p-value	0.9907	0.0772				0.9295
COWAT: ㅇ	baseline	6.67 (2.58)	7.06 (2.21)				7.57 (2.90)
	post-treatment	7.46 (2.90)	6.76 (2.88)	0.70 (-1.40, 2.80)	0.24 (-0.48, 0.97)	0.505	7.38 (3.03)	0.08 (-2.17, 2.34)	0.03 (-0.73, 0.79)	0.9416
	difference (95% CI)	0.60 (-0.65, 1.85)	-0.31 (-1.90, 1.27)				0.03 (-2.45, 2.51)
	p-value	0.3173	0.6772				0.9802
	follow-up	6.33 (2.45)	7.01 (2.34)	-0.68 (-2.42, 1.06)	-0.29 (-1.01, 0.44)	0.4327	7.36 (2.39)	-1.03 (-2.85, 0.78)	-0.43 (-1.18, 0.32)	0.257
	difference (95% CI)	-0.53 (-2.14, 1.08)	-0.06 (-1.31, 1.19)				0.01 (-1.77, 1.79)
	p-value	0.4847	0.9159				0.9897
COWAT: ㅅ	baseline	6.53 (2.45)	6.56 (2.66)				8.00 (3.31)
	post-treatment	7.73 (2.66)	7.56 (2.66)	0.17 (-1.75, 2.09)	0.06 (-0.66, 0.79)	0.8585	6.65 (2.79)	1.08 (-0.99, 3.15)	0.40 (-0.36, 1.16)	0.2963
	difference (95% CI)	0.93 (-0.48, 2.35)	0.75 (-0.85, 2.35)				-0.78 (-2.68, 1.12)
	p-value	0.1763	0.3316				0.3834
	follow-up	7.41 (2.65)	7.35 (2.58)	0.06 (-1.83, 1.95)	0.02 (-0.70, 0.75)	0.949	7.89 (2.76)	-0.48 (-2.54, 1.58)	-0.18 (-0.94, 0.59)	0.6421
	difference (95% CI)	0.57 (-0.68, 1.82)	0.50 (-1.06, 2.06)				0.56 (-1.30, 2.41)
	p-value	0.3384	0.502				0.5205
Word reading: number of correct response	baseline	110.67 (1.50)	108.88 (5.81)				104.43 (26.62)
	post-treatment	111.27 (3.52)	110.81 (3.50)	0.46 (-2.09, 3.00)	0.13 (-0.60, 0.86)	0.7196	109.81 (3.55)	1.46 (-1.22, 4.13)	0.41 (-0.35, 1.17)	0.2778
	difference (95% CI)	0.60 (-0.43, 1.63)	1.94 (-1.19, 5.07)				5.39 (-10.63, 21.40)
	p-value	0.2309	0.2048				0.476
	follow-up	111.24 (1.05)	111.00 (1.02)	0.24 (-0.52, 0.99)	0.23 (-0.50, 0.96)	0.5286	112.01 (1.03)	-0.77 (-1.56, 0.02)	-0.74 (-1.50, 0.01)	0.0545
	difference (95% CI)	0.57 (-0.29, 1.44)	2.12 (-1.02, 5.27)				7.57 (-8.03, 23.17)
	p-value	0.1752	0.168				0.3094
Word reading: number of error	baseline	1.33 (1.50)	1.44 (2.00)				0.21 (0.43)
	post-treatment	0.64 (1.34)	1.06 (1.35)	-0.42 (-1.39, 0.55)	-0.31 (-1.03, 0.41)	0.3829	1.00 (1.44)	-0.36 (-1.43, 0.71)	-0.26 (-1.03, 0.51)	0.4961
	difference (95% CI)	-0.60 (-1.63, 0.43)	-0.25 (-1.24, 0.74)				0.55 (-0.23, 1.33)
	p-value	0.2309	0.5965				0.1466
	follow-up	0.77 (1.10)	0.94 (1.03)	-0.17 (-0.94, 0.59)	-0.16 (-0.88, 0.56)	0.6508	0.11 (1.07)	0.66 (-0.19, 1.50)	0.60 (-0.17, 1.38)	0.1224
	difference (95% CI)	-0.52 (-1.45, 0.41)	-0.44 (-1.63, 0.76)				-0.21 (-0.46, 0.04)
	p-value	0.2458	0.4444				0.0918
Word reading: response time	baseline	89.40 (16.66)	80.19 (18.59)				77.36 (15.45)
	post-treatment	76.54 (10.46)	81.54 (10.19)	-5.00 (-12.58, 2.58)	-0.48 (-1.22, 0.25)	0.1901	76.83 (10.36)	-0.29 (-8.26, 7.69)	-0.03 (-0.79, 0.74)	0.9419
	difference (95% CI)	-7.53 (-11.12, -3.94)	-0.31 (-4.50, 3.87)				-4.34 (-13.93, 5.25)
	p-value	0.0006	0.8746				0.3416
	follow-up	75.02 (9.92)	79.26 (9.52)	-4.25 (-11.41, 2.91)	-0.44 (-1.17, 0.30)	0.2374	75.09 (10.41)	-0.08 (-8.08, 7.92)	-0.01 (-0.79, 0.78)	0.9844
	difference (95% CI)	-9.34 (-15.76, -2.92)	-2.50 (-8.06, 3.06)				-5.87 (-12.02, 0.27)
	p-value	0.008	0.3499				0.0592
Color reading: number of correct response	baseline	73.33 (22.48)	83.31 (20.98)				82.86 (18.69)
	post-treatment	91.06 (14.54)	83.06 (14.37)	8.00 (-2.61, 18.61)	0.55 (-0.18, 1.29)	0.1355	89.86 (14.45)	1.20 (-9.77, 12.16)	0.08 (-0.67, 0.84)	0.8264
	difference (95% CI)	13.27 (0.96, 25.58)	2.12 (-3.15, 7.40)				9.07 (1.69, 16.45)
	p-value	0.0368	0.4003				0.0205
	follow-up	91.32 (11.29)	88.83 (10.95)	2.49 (-5.68, 10.67)	0.22 (-0.51, 0.96)	0.5406	96.03 (11.43)	-4.71 (-13.41, 3.99)	-0.41 (-1.18, 0.35)	0.2794
	difference (95% CI)	14.14 (5.70, 22.58)	7.56 (0.08, 15.04)				14.95 (7.53, 22.38)
	p-value	0.0033	0.0478				0.0011
Color reading: number of error	baseline	3.60 (4.72)	3.56 (4.15)				3.43 (3.13)
	post-treatment	1.25 (3.47)	3.87 (3.47)	-2.62 (-5.14, -0.10)	-0.76 (-1.48, -0.03)	0.042	2.88 (3.60)	-1.63 (-4.29, 1.03)	-0.46 (-1.21, 0.29)	0.223
	difference (95% CI)	-2.33 (-5.09, 0.42)	0.31 (-2.25, 2.88)				-0.58 (-2.81, 1.64)
	p-value	0.0898	0.7967				0.5751
	follow-up	2.18 (2.06)	3.06 (1.97)	-0.88 (-2.35, 0.59)	-0.44 (-1.16, 0.29)	0.2334	1.23 (2.02)	0.96 (-0.59, 2.50)	0.47 (-0.29, 1.22)	0.2172
	difference (95% CI)	-1.42 (-4.55, 1.71)	-0.50 (-2.95, 1.95)				-2.20 (-4.19, -0.20)
	p-value	0.344	0.667				0.0338
Color reading: response time (sec)	baseline	119.53 (1.25)	118.06 (5.30)				119.43 (1.65)
	post-treatment	116.25 (4.70)	117.44 (4.74)	-1.18 (-4.64, 2.27)	-0.25 (-0.98, 0.48)	0.4925	117.16 (4.69)	-0.91 (-4.42, 2.61)	-0.19 (-0.94, 0.55)	0.6037
	difference (95% CI)	-2.60 (-5.84, 0.64)	-1.75 (-3.72, 0.22)				-1.71 (-4.30, 0.87)
	p-value	0.1063	0.0776				0.1729
	follow-up	115.75 (7.23)	116.99 (7.15)	-1.24 (-6.51, 4.03)	-0.17 (-0.91, 0.56)	0.6362	114.90 (7.07)	0.85 (-4.51, 6.21)	0.12 (-0.63, 0.87)	0.7498
	difference (95% CI)	-3.22 (-7.18, 0.74)	-2.00 (-5.62, 1.62)				-4.07 (-8.37, 0.22)
	p-value	0.1014	0.2548				0.0611
DSC: correct (133)	baseline	43.60 (12.89)	40.75 (14.02)				44.79 (11.74)
	post-treatment	50.04 (7.18)	46.47 (7.22)	3.57 (-1.67, 8.82)	0.50 (-0.23, 1.22)	0.176	46.35 (7.26)	3.69 (-1.74, 9.12)	0.51 (-0.24, 1.26)	0.1767
	difference (95% CI)	7.07 (3.80, 10.33)	3.56 (0.64, 6.48)				3.35 (-2.33, 9.02)
	p-value	0.0005	0.0204				0.2216
	follow-up	50.37 (8.25)	48.99 (8.22)	1.38 (-4.62, 7.38)	0.17 (-0.56, 0.90)	0.6442	51.42 (8.56)	-1.05 (-7.36, 5.26)	-0.12 (-0.88, 0.63)	0.7379
	difference (95% CI)	7.36 (2.92, 11.79)	6.25 (2.13, 10.37)				8.29 (2.74, 13.84)
	p-value	0.0035	0.0059				0.0074
DSC: error	baseline	0.07 (0.26)	0.06 (0.25)				0.36 (0.93)
	post-treatment	0.44 (0.62)	0.17 (0.62)	0.27 (-0.17, 0.72)	0.44 (-0.28, 1.17)	0.2228	0.28 (0.65)	0.17 (-0.31, 0.65)	0.27 (-0.50, 1.03)	0.4852
	difference (95% CI)	0.33 (-0.12, 0.79)	0.06 (-0.18, 0.30)				0.02 (-0.40, 0.44)
	p-value	0.1391	0.5815				0.9131
	follow-up	0.15 (0.72)	0.31 (0.68)	-0.16 (-0.67, 0.35)	-0.23 (-0.95, 0.50)	0.5318	0.09 (0.70)	0.06 (-0.48, 0.60)	0.08 (-0.68, 0.84)	0.8237
	difference (95% CI)	0.09 (-0.24, 0.42)	0.25 (-0.32, 0.82)				-0.28 (-0.87, 0.30)
	p-value	0.57	0.3643				0.3128
K-TMT-E: Part A, time (sec)	baseline	41.33 (17.41)	34.44 (10.06)				34.79 (16.28)
	post-treatment	32.65 (9.63)	32.24 (9.53)	0.41 (-6.61, 7.44)	0.04 (-0.69, 0.78)	0.9055	31.80 (9.57)	0.86 (-6.41, 8.12)	0.09 (-0.67, 0.85)	0.8129
	difference (95% CI)	-5.67 (-12.91, 1.57)	-3.81 (-7.44, -0.19)				-4.37 (-11.05, 2.31)
	p-value	0.1142	0.0406				0.1784
	follow-up	29.54 (12.14)	36.77 (11.94)	-7.23 (-16.07, 1.61)	-0.60 (-1.33, 0.13)	0.1063	33.38 (12.36)	-3.83 (-13.20, 5.54)	-0.31 (-1.08, 0.45)	0.4126
	difference (95% CI)	-8.95 (-18.59, 0.69)	0.81 (-3.13, 4.75)				-2.71 (-10.46, 5.04)
	p-value	0.0659	0.6639				0.4566
K-TMT-E: Part A, error	baseline	0.13 (0.35)	0.06 (0.25)				0.07 (0.27)
	post-treatment	0.11 (0.26)	-0.03 (0.28)	0.14 (-0.01, 0.29)	0.52 (-0.04, 1.08)	0.0681	-0.03 (0.27)	0.14 (-0.02, 0.29)	0.53 (-0.06, 1.12)	0.0782
	difference (95% CI)	0.00 (-0.30, 0.30)	-0.06 (-0.20, 0.07)				-0.07 (-0.23, 0.09)
	p-value	1	0.3351				0.3381
	follow-up	0.46 (0.43)	0.36 (0.46)	0.10 (-0.16, 0.35)	0.22 (-0.35, 0.79)	0.4346	0.37 (0.45)	0.09 (-0.18, 0.36)	0.20 (-0.40, 0.81)	0.5033
	difference (95% CI)	0.08 (-0.19, 0.35)	0.00 (-0.20, 0.20)				0.01 (-0.07, 0.09)
	p-value	0.5454	0.9999				0.8312
K-TMT-E: Part B, time (sec)	baseline	88.93 (68.24)	57.00 (26.20)				71.50 (56.14)
	post-treatment	71.05 (52.49)	75.60 (52.36)	-4.55 (-43.29, 34.20)	-0.09 (-0.83, 0.65)	0.8137	67.48 (54.73)	3.57 (-36.64, 43.78)	0.07 (-0.68, 0.82)	0.8582
	difference (95% CI)	-12.93 (-47.45, 21.58)	14.12 (-22.21, 50.46)				-4.21 (-40.99, 32.56)
	p-value	0.4312	0.417				0.8043
	follow-up	60.89 (28.60)	60.88 (27.99)	0.01 (-20.95, 20.96)	0.00 (-0.74, 0.74)	0.9995	51.27 (27.67)	9.62 (-11.59, 30.84)	0.34 (-0.41, 1.10)	0.3643
	difference (95% CI)	-22.57 (-52.10, 6.96)	-1.06 (-12.97, 10.85)				-20.45 (-52.28, 11.39)
	p-value	0.122	0.8504				0.1858
K-TMT-E: Part B, error	baseline	0.60 (1.59)	0.19 (0.54)				0.57 (1.16)
	post-treatment	0.26 (0.73)	0.51 (0.73)	-0.24 (-0.78, 0.29)	-0.33 (-1.06, 0.40)	0.3659	0.24 (0.75)	0.02 (-0.53, 0.58)	0.03 (-0.72, 0.78)	0.933
	difference (95% CI)	-0.33 (-1.34, 0.68)	0.31 (-0.11, 0.74)				-0.33 (-1.10, 0.44)
	p-value	0.4865	0.1385				0.3699
	follow-up	0.27 (0.81)	0.34 (0.80)	-0.07 (-0.66, 0.52)	-0.09 (-0.82, 0.64)	0.8016	0.53 (0.83)	-0.26 (-0.88, 0.36)	-0.32 (-1.07, 0.44)	0.4011
	difference (95% CI)	-0.32 (-1.17, 0.53)	0.12 (-0.21, 0.46)				-0.03 (-0.99, 0.93)
	p-value	0.4336	0.4335				0.9427
SNSB: Other indexes
SNSB-D	baseline	160.83 (26.09)	172.25 (21.29)				181.89 (29.57)
	post-treatment	188.84 (19.15)	182.54 (18.59)	6.30 (-7.46, 20.06)	0.33 (-0.40, 1.06)	0.3598	186.92 (19.57)	1.92 (-13.07, 16.92)	0.10 (-0.68, 0.87)	0.7965
	difference (95% CI)	20.30 (7.66, 32.94)	10.88 (2.97, 18.78)				12.62 (-0.11, 25.35)
	p-value	0.0043	0.0107				0.0517
	follow-up	191.03 (21.04)	186.36 (18.83)	4.67 (-9.97, 19.31)	0.23 (-0.50, 0.97)	0.5215	199.73 (19.57)	-8.70 (-24.48, 7.09)	-0.43 (-1.20, 0.35)	0.2708
	difference (95% CI)	23.02 (12.55, 33.50)	14.66 (7.17, 22.14)				24.90 (8.13, 41.68)
	p-value	0.0006	0.001				0.0074
K-MMSE	baseline	25.53 (2.80)	26.00 (1.51)				26.14 (1.83)
	post-treatment	26.84 (1.53)	26.48 (1.55)	0.36 (-0.78, 1.49)	0.23 (-0.51, 0.97)	0.5273	27.53 (1.52)	-0.69 (-1.85, 0.47)	-0.45 (-1.21, 0.31)	0.2345
	difference (95% CI)	1.19 (0.03, 2.35)	0.52 (-0.64, 1.68)				1.48 (0.32, 2.63)
	p-value	0.0458	0.3483				0.0166
	follow-up	27.48 (1.54)	26.95 (1.49)	0.53 (-0.59, 1.65)	0.35 (-0.39, 1.09)	0.3432	27.74 (1.52)	-0.26 (-1.43, 0.91)	-0.17 (-0.93, 0.60)	0.657
	difference (95% CI)	1.91 (0.31, 3.50)	0.97 (-0.18, 2.11)				1.63 (0.39, 2.87)
	p-value	0.0232	0.0919				0.0149
SGDepS	baseline	3.47 (3.00)	4.25 (3.34)				4.36 (4.29)
	post-treatment	2.99 (3.34)	3.59 (3.33)	-0.60 (-3.03, 1.83)	-0.18 (-0.91, 0.55)	0.6204	4.74 (3.50)	-1.75 (-4.32, 0.82)	-0.51 (-1.26, 0.24)	0.1765
	difference (95% CI)	-0.87 (-2.61, 0.88)	-0.50 (-2.31, 1.31)				0.62 (-1.77, 3.01)
	p-value	0.3016	0.5624				0.5793
	follow-up	2.36 (3.29)	4.80 (3.33)	-2.44 (-4.86, -0.02)	-0.74 (-1.47, -0.01)	0.048	3.41 (3.32)	-1.04 (-3.53, 1.44)	-0.32 (-1.07, 0.44)	0.4003
	difference (95% CI)	-1.38 (-3.34, 0.58)	0.67 (-1.00, 2.33)				-0.78 (-3.47, 1.91)
	p-value	0.1503	0.4013				0.5357
K-IADL	baseline	0.10 (0.17)	0.14 (0.12)				0.17 (0.20)
	post-treatment	0.09 (0.13)	0.08 (0.13)	0.01 (-0.08, 0.10)	0.09 (-0.64, 0.81)	0.813	0.13 (0.13)	-0.04 (-0.14, 0.06)	-0.30 (-1.06, 0.46)	0.4263
	difference (95% CI)	-0.02 (-0.08, 0.04)	-0.06 (-0.11, 0.00)				-0.03 (-0.18, 0.13)
	p-value	0.4748	0.0371				0.7014
	follow-up	0.10 (0.10)	0.12 (0.10)	-0.02 (-0.09, 0.05)	-0.18 (-0.91, 0.55)	0.6191	0.05 (0.10)	0.05 (-0.02, 0.13)	0.54 (-0.22, 1.30)	0.1569
	difference (95% CI)	-0.01 (-0.10, 0.08)	-0.02 (-0.08, 0.05)				-0.11 (-0.20, -0.02)
	p-value	0.8076	0.5314				0.0191
HADS
HADS: anxiety	baseline	6.13 (3.38)	7.94 (5.18)				8.43 (3.34)
	post-treatment	5.62 (3.45)	5.98 (3.39)	-0.36 (-2.87, 2.14)	-0.11 (-0.84, 0.63)	0.7711	6.43 (3.42)	-0.82 (-3.43, 1.80)	-0.24 (-1.00, 0.52)	0.5308
	difference (95% CI)	-1.33 (-3.09, 0.42)	-1.69 (-4.00, 0.62)				-1.43 (-3.54, 0.69)
	p-value	0.1244	0.1386				0.1659
	follow-up	4.29 (3.50)	6.54 (3.44)	-2.26 (-4.80, 0.29)	-0.65 (-1.38, 0.08)	0.0803	6.85 (3.60)	-2.56 (-5.27, 0.14)	-0.72 (-1.48, 0.04)	0.0626
	difference (95% CI)	-2.47 (-4.08, -0.85)	-1.19 (-3.53, 1.16)				-1.15 (-4.00, 1.70)
	p-value	0.0059	0.2947				0.3943
HADS: depression	baseline	4.73 (2.60)	7.06 (2.98)				7.00 (2.32)
	post-treatment	4.96 (3.27)	5.44 (3.14)	-0.47 (-2.87, 1.92)	-0.15 (-0.90, 0.60)	0.691	7.04 (3.13)	-2.08 (-4.54, 0.38)	-0.65 (-1.42, 0.12)	0.0959
	difference (95% CI)	-0.73 (-2.54, 1.07)	-1.12 (-2.95, 0.70)				0.50 (-1.25, 2.25)
	p-value	0.3942	0.2059				0.5426
	follow-up	4.69 (3.88)	5.95 (3.73)	-1.26 (-4.10, 1.59)	-0.33 (-1.08, 0.42)	0.3762	6.99 (3.75)	-2.30 (-5.23, 0.64)	-0.60 (-1.37, 0.17)	0.1216
	difference (95% CI)	-0.73 (-3.15, 1.68)	-0.75 (-2.86, 1.36)				0.32 (-1.70, 2.34)
	p-value	0.5211	0.4579				0.7329
MoCA-K
MoCA-K (total, 30)	baseline	19.80 (2.04)	20.00 (2.37)				19.50 (2.95)
	week 4	22.99 (2.86)	22.94 (2.86)	0.05 (-2.03, 2.13)	0.02 (-0.71, 0.74)	0.9635	24.08 (2.86)	-1.09 (-3.24, 1.06)	-0.38 (-1.13, 0.37)	0.3101
	difference (95% CI)	3.20 (2.04, 4.36)	3.06 (0.96, 5.17)				4.43 (2.82, 6.03)
	p-value	0.0001	0.0077				0.0001
	week 8	24.32 (3.00)	23.91 (3.00)	0.42 (-1.77, 2.60)	0.14 (-0.59, 0.87)	0.7019	24.19 (3.01)	0.14 (-2.12, 2.40)	0.05 (-0.71, 0.80)	0.9021
	difference (95% CI)	4.53 (3.23, 5.84)	4.00 (1.98, 6.02)				4.57 (2.44, 6.70)
	p-value	<0.0001	0.0009				0.0006
	post-treatment	24.26 (2.50)	24.59 (2.51)	-0.34 (-2.16, 1.48)	-0.13 (-0.86, 0.59)	0.71	25.54 (2.51)	-1.29 (-3.17, 0.60)	-0.51 (-1.27, 0.24)	0.1751
	difference (95% CI)	4.47 (3.52, 5.41)	4.69 (2.95, 6.42)				5.93 (3.95, 7.91)
	p-value	<0.0001	0.0001				<0.0001
	follow-up	24.99 (2.92)	24.05 (2.92)	0.95 (-1.18, 3.07)	0.32 (-0.40, 1.05)	0.3731	25.85 (2.95)	-0.86 (-3.06, 1.35)	-0.29 (-1.04, 0.46)	0.4379
	difference (95% CI)	5.20 (3.76, 6.64)	4.12 (2.38, 5.87)				6.25 (3.90, 8.60)
	p-value	<0.0001	0.0002				0.0001
MoCA (visuospatial and executive functions, 6)	baseline	2.35 (0.99)	2.26 (0.81)				2.26 (1.28)
	week 4	3.36 (1.26)	3.54 (1.28)	-0.18 (-0.99, 0.64)	-0.14 (-0.79, 0.50)	0.6591	3.16 (1.26)	0.20 (-0.60, 1.00)	0.16 (-0.48, 0.80)	0.6189
	difference (95% CI)	1.04 (0.50, 1.58)	1.26 (0.45, 2.07)				0.88 (0.31, 1.44)
	p-value	0.0009	0.0048				0.0047
	week 8	4.02 (1.10)	3.11 (1.15)	0.92 (0.17, 1.66)	0.81 (0.15, 1.47)	0.017	3.37 (1.15)	0.66 (-0.10, 1.41)	0.58 (-0.08, 1.25)	0.0853
	difference (95% CI)	1.69 (1.17, 2.20)	0.83 (0.13, 1.54)				1.09 (0.35, 1.84)
	p-value	<0.0001	0.0242				0.0069
	post-treatment	4.09 (1.05)	3.94 (1.00)	0.15 (-0.48, 0.79)	0.15 (-0.47, 0.77)	0.6307	4.34 (1.05)	-0.25 (-0.92, 0.42)	-0.24 (-0.88, 0.40)	0.4573
	difference (95% CI)	1.76 (1.26, 2.27)	1.67 (1.02, 2.31)				2.07 (1.42, 2.71)
	p-value	<0.0001	0.0001				0
	follow-up	4.13 (0.99)	3.69 (0.93)	0.44 (-0.14, 1.01)	0.45 (-0.15, 1.06)	0.137	4.12 (0.94)	0.01 (-0.61, 0.62)	0.01 (-0.63, 0.64)	0.9833
	difference (95% CI)	1.79 (1.22, 2.37)	1.42 (0.90, 1.95)				1.85 (1.15, 2.55)
	p-value	<0.0001	<0.0001				<0.0001
MoCA (naming, 3)	baseline	2.30 (0.73)	2.37 (0.60)				2.21 (0.98)
	week 4	2.47 (0.65)	2.74 (0.66)	-0.27 (-0.69, 0.15)	-0.41 (-1.05, 0.24)	0.2087	2.48 (0.66)	-0.01 (-0.43, 0.41)	-0.02 (-0.66, 0.63)	0.9603
	difference (95% CI)	0.18 (-0.10, 0.45)	0.41 (-0.01, 0.82)				0.23 (-0.19, 0.66)
	p-value	0.1906	0.055				0.2618
	week 8	2.68 (0.61)	2.75 (0.62)	-0.07 (-0.47, 0.33)	-0.12 (-0.77, 0.53)	0.7202	2.49 (0.66)	0.19 (-0.22, 0.60)	0.30 (-0.34, 0.94)	0.3491
	difference (95% CI)	0.38 (0.07, 0.69)	0.41 (0.05, 0.76)				0.25 (-0.26, 0.76)
	p-value	0.018	0.027				0.317
	post-treatment	2.68 (0.55)	2.73 (0.56)	-0.05 (-0.41, 0.31)	-0.09 (-0.73, 0.55)	0.7785	2.52 (0.59)	0.16 (-0.21, 0.54)	0.28 (-0.37, 0.93)	0.3893
	difference (95% CI)	0.39 (0.10, 0.68)	0.41 (0.06, 0.75)				0.27 (-0.08, 0.62)
	p-value	0.0117	0.0231				0.122
	follow-up	2.79 (0.48)	2.87 (0.48)	-0.08 (-0.38, 0.23)	-0.16 (-0.81, 0.48)	0.6158	2.73 (0.59)	0.06 (-0.30, 0.41)	0.11 (-0.56, 0.78)	0.7393
	difference (95% CI)	0.49 (0.20, 0.79)	0.52 (0.18, 0.86)				0.50 (0.04, 0.95)
	p-value	0.0025	0.0051				0.0348
MoCA (attention, 6)	baseline	4.10 (0.85)	3.63 (1.26)				3.89 (1.49)
	week 4	4.72 (1.04)	4.24 (1.04)	0.48 (-0.17, 1.14)	0.47 (-0.17, 1.10)	0.1442	4.49 (1.02)	0.24 (-0.42, 0.89)	0.23 (-0.41, 0.87)	0.4745
	difference (95% CI)	0.68 (0.19, 1.16)	0.54 (-0.30, 1.39)				0.59 (-0.03, 1.22)
	p-value	0.0099	0.189				0.0616
	week 8	4.72 (1.32)	4.56 (1.30)	0.16 (-0.68, 1.00)	0.13 (-0.52, 0.77)	0.6948	4.42 (1.54)	0.31 (-0.63, 1.25)	0.21 (-0.44, 0.87)	0.5106
	difference (95% CI)	0.66 (0.12, 1.21)	0.88 (-0.13, 1.89)				0.52 (-0.36, 1.41)
	p-value	0.0202	0.0831				0.2217
	post-treatment	4.76 (0.92)	4.74 (0.86)	0.01 (-0.57, 0.59)	0.01 (-0.64, 0.66)	0.9687	4.86 (0.92)	-0.11 (-0.67, 0.46)	-0.12 (-0.73, 0.50)	0.7054
	difference (95% CI)	0.70 (0.19, 1.21)	1.06 (0.41, 1.72)				0.97 (0.23, 1.71)
	p-value	0.0107	0.0034				0.0139
	follow-up	4.97 (1.28)	4.64 (1.28)	0.33 (-0.49, 1.16)	0.26 (-0.39, 0.91)	0.4223	5.00 (1.41)	-0.03 (-0.88, 0.83)	-0.02 (-0.65, 0.61)	0.9495
	difference (95% CI)	0.92 (0.32, 1.51)	0.96 (0.12, 1.80)				1.11 (0.16, 2.05)
	p-value	0.0054	0.0277				0.0251
MoCA (language, 3)	baseline	2.10 (0.79)	2.42 (0.61)				1.89 (0.74)
	week 4	2.28 (0.77)	2.46 (0.78)	-0.18 (-0.68, 0.33)	-0.23 (-0.88, 0.42)	0.4827	2.42 (0.75)	-0.15 (-0.64, 0.35)	-0.19 (-0.84, 0.46)	0.5545
	difference (95% CI)	0.17 (-0.28, 0.62)	0.07 (-0.37, 0.52)				0.49 (-0.02, 1.01)
	p-value	0.4269	0.7275				0.0587
	week 8	2.57 (0.76)	2.38 (0.78)	0.20 (-0.30, 0.70)	0.26 (-0.40, 0.91)	0.4332	2.55 (0.81)	0.03 (-0.48, 0.53)	0.03 (-0.61, 0.68)	0.9163
	difference (95% CI)	0.47 (-0.04, 0.98)	-0.03 (-0.59, 0.54)				0.64 (0.25, 1.03)
	p-value	0.0666	0.9148				0.0036
	post-treatment	2.63 (0.61)	2.78 (0.55)	-0.14 (-0.51, 0.23)	-0.25 (-0.88, 0.39)	0.4354	2.65 (0.60)	-0.02 (-0.43, 0.38)	-0.04 (-0.70, 0.63)	0.9083
	difference (95% CI)	0.53 (0.06, 1.00)	0.38 (0.02, 0.74)				0.73 (0.32, 1.15)
	p-value	0.0303	0.0379				0.0019
	follow-up	2.70 (0.67)	2.53 (0.69)	0.17 (-0.26, 0.60)	0.25 (-0.38, 0.87)	0.4233	2.73 (0.68)	-0.03 (-0.45, 0.39)	-0.05 (-0.67, 0.58)	0.8851
	difference (95% CI)	0.59 (0.15, 1.03)	0.17 (-0.18, 0.53)				0.77 (0.32, 1.23)
	p-value	0.0128	0.3115				0.0026
MoCA (abstraction, 2)	baseline	0.95 (0.83)	1.11 (0.74)				0.74 (0.73)
	week 4	1.29 (0.66)	0.99 (0.68)	0.30 (-0.13, 0.74)	0.45 (-0.20, 1.11)	0.1671	0.93 (0.66)	0.37 (-0.06, 0.79)	0.56 (-0.08, 1.20)	0.0872
	difference (95% CI)	0.36 (0.02, 0.69)	-0.01 (-0.47, 0.45)				0.08 (-0.14, 0.29)
	p-value	0.0405	0.9522				0.4676
	week 8	1.41 (0.72)	1.23 (0.72)	0.17 (-0.29, 0.64)	0.24 (-0.41, 0.89)	0.458	1.03 (0.77)	0.38 (-0.11, 0.86)	0.51 (-0.15, 1.16)	0.1253
	difference (95% CI)	0.46 (0.05, 0.87)	0.19 (-0.25, 0.64)				0.22 (-0.19, 0.62)
	p-value	0.0287	0.3679				0.269
	post-treatment	1.31 (0.65)	1.41 (0.65)	-0.10 (-0.52, 0.32)	-0.15 (-0.80, 0.49)	0.6351	1.12 (0.72)	0.19 (-0.26, 0.63)	0.28 (-0.37, 0.93)	0.3942
	difference (95% CI)	0.37 (0.01, 0.73)	0.38 (-0.04, 0.81)				0.30 (-0.06, 0.66)
	p-value	0.0447	0.0713				0.0986
	follow-up	1.29 (0.74)	1.46 (0.70)	-0.18 (-0.64, 0.28)	-0.25 (-0.89, 0.39)	0.4412	1.36 (0.76)	-0.07 (-0.55, 0.41)	-0.09 (-0.73, 0.55)	0.7749
	difference (95% CI)	0.34 (-0.08, 0.77)	0.43 (-0.02, 0.89)				0.53 (0.18, 0.89)
	p-value	0.1007	0.0604				0.0068
MoCA (memory, 5)	baseline	1.70 (1.08)	1.79 (1.36)				1.89 (1.24)
	week 4	3.08 (1.27)	3.10 (1.32)	-0.02 (-0.87, 0.84)	-0.01 (-0.67, 0.65)	0.9708	3.73 (1.22)	-0.65 (-1.44, 0.15)	-0.52 (-1.16, 0.12)	0.1097
	difference (95% CI)	1.34 (0.74, 1.93)	1.31 (0.70, 1.92)				1.88 (1.06, 2.71)
	p-value	0.0002	0.0005				0.0002
	week 8	3.11 (1.40)	3.44 (1.43)	-0.33 (-1.25, 0.59)	-0.23 (-0.88, 0.42)	0.4716	3.63 (1.48)	-0.52 (-1.43, 0.39)	-0.36 (-0.99, 0.27)	0.253
	difference (95% CI)	1.35 (0.68, 2.03)	1.65 (0.88, 2.42)				1.79 (1.03, 2.56)
	p-value	0.0007	0.0004				0.0002
	post-treatment	2.84 (1.32)	2.95 (1.31)	-0.11 (-0.98, 0.76)	-0.08 (-0.75, 0.58)	0.8016	3.50 (1.38)	-0.66 (-1.53, 0.21)	-0.49 (-1.13, 0.16)	0.1334
	difference (95% CI)	1.11 (0.48, 1.74)	1.16 (0.58, 1.75)				1.65 (0.69, 2.61)
	p-value	0.002	0.0008				0.0024
	follow-up	2.98 (1.66)	2.68 (1.60)	0.30 (-0.76, 1.36)	0.19 (-0.46, 0.84)	0.5649	3.32 (1.72)	-0.34 (-1.46, 0.78)	-0.20 (-0.86, 0.46)	0.5399
	difference (95% CI)	1.24 (0.42, 2.06)	0.89 (-0.02, 1.80)				1.47 (0.55, 2.39)
	p-value	0.0059	0.055				0.0046
MoCA (orientation, 6)	baseline	5.85 (0.49)	5.58 (0.77)				5.95 (0.23)
	week 4	5.78 (0.44)	5.76 (0.44)	0.02 (-0.27, 0.31)	0.04 (-0.62, 0.70)	0.8991	5.83 (0.44)	-0.06 (-0.34, 0.22)	-0.13 (-0.77, 0.51)	0.6889
	difference (95% CI)	-0.07 (-0.40, 0.25)	0.18 (-0.25, 0.62)				-0.12 (-0.35, 0.12)
	p-value	0.635	0.3779				0.2999
	week 8	5.73 (0.43)	5.90 (0.42)	-0.17 (-0.45, 0.11)	-0.40 (-1.05, 0.26)	0.2287	5.93 (0.43)	-0.20 (-0.47, 0.08)	-0.46 (-1.11, 0.18)	0.1519
	difference (95% CI)	-0.12 (-0.50, 0.26)	0.31 (-0.05, 0.68)				-0.02 (-0.20, 0.17)
	p-value	0.5113	0.0888				0.8561
	post-treatment	5.95 (0.23)	5.88 (0.24)	0.07 (-0.08, 0.23)	0.31 (-0.34, 0.96)	0.3485	6.01 (0.24)	-0.06 (-0.21, 0.09)	-0.24 (-0.88, 0.40)	0.4594
	difference (95% CI)	0.10 (-0.17, 0.36)	0.31 (-0.12, 0.75)				0.05 (-0.07, 0.17)
	p-value	0.4449	0.144				0.3806
	follow-up	5.95 (0.38)	5.88 (0.38)	0.07 (-0.18, 0.31)	0.18 (-0.46, 0.82)	0.5711	5.86 (0.43)	0.08 (-0.18, 0.35)	0.20 (-0.44, 0.85)	0.5258
	difference (95% CI)	0.09 (-0.17, 0.36)	0.31 (-0.12, 0.75)				-0.09 (-0.39, 0.21)
	p-value	0.472	0.144				0.5091
ADAS-cog-11
ADAS-cog-11 (total, 70)	baseline	13.07 (5.44)	11.69 (4.30)				11.43 (2.87)
	week 4	9.65 (2.92)	10.25 (2.90)	-0.60 (-2.72, 1.52)	-0.21 (-0.93, 0.52)	0.5731	9.24 (2.90)	0.41 (-1.79, 2.61)	0.14 (-0.61, 0.90)	0.7062
	difference (95% CI)	-2.93 (-5.12, -0.75)	-1.62 (-3.69, 0.44)				-2.50 (-4.31, -0.69)
	p-value	0.0127	0.1127				0.011
	week 8	8.86 (2.82)	9.78 (2.80)	-0.92 (-2.97, 1.12)	-0.33 (-1.06, 0.40)	0.3674	8.76 (2.80)	0.10 (-2.03, 2.22)	0.03 (-0.72, 0.79)	0.9283
	difference (95% CI)	-3.80 (-5.91, -1.69)	-2.06 (-3.91, -0.21)				-2.93 (-5.35, -0.50)
	p-value	0.002	0.0315				0.0222
	post-treatment	8.76 (3.01)	8.30 (2.99)	0.46 (-1.73, 2.65)	0.15 (-0.58, 0.88)	0.6749	8.27 (3.00)	0.49 (-1.78, 2.77)	0.16 (-0.59, 0.92)	0.6621
	difference (95% CI)	-4.00 (-6.89, -1.11)	-3.50 (-5.51, -1.49)				-3.36 (-5.48, -1.23)
	p-value	0.0106	0.0023				0.0051
	follow-up	9.46 (3.58)	9.35 (3.55)	0.10 (-2.50, 2.71)	0.03 (-0.70, 0.76)	0.9359	8.87 (3.62)	0.59 (-2.13, 3.31)	0.16 (-0.59, 0.92)	0.6629
	difference (95% CI)	-3.33 (-6.59, -0.08)	-2.44 (-4.69, -0.19)				-2.74 (-5.10, -0.37)
	p-value	0.0454	0.0359				0.027
ADAS-cog-11 (memory, 35)	baseline	9.20 (4.23)	9.11 (4.89)				7.79 (1.81)
	week 4	7.87 (2.83)	6.95 (2.74)	0.92 (-0.87, 2.72)	0.33 (-0.31, 0.98)	0.3071	7.05 (2.77)	0.82 (-1.00, 2.63)	0.29 (-0.36, 0.94)	0.3704
	difference (95% CI)	-1.20 (-2.90, 0.50)	-2.05 (-4.45, 0.34)				-0.98 (-2.51, 0.55)
	p-value	0.1552	0.0883				0.1929
	week 8	6.79 (2.37)	7.09 (2.35)	-0.30 (-1.83, 1.23)	-0.13 (-0.78, 0.52)	0.6949	6.40 (2.34)	0.38 (-1.14, 1.91)	0.16 (-0.48, 0.81)	0.6149
	difference (95% CI)	-2.25 (-3.68, -0.81)	-1.88 (-3.98, 0.21)				-1.70 (-3.14, -0.25)
	p-value	0.0043	0.0749				0.0244
	post-treatment	6.47 (2.55)	6.11 (2.50)	0.36 (-1.28, 2.01)	0.14 (-0.51, 0.79)	0.6575	6.22 (2.47)	0.25 (-1.34, 1.84)	0.10 (-0.53, 0.73)	0.7546
	difference (95% CI)	-2.64 (-4.62, -0.66)	-2.93 (-5.23, -0.62)				-1.74 (-3.19, -0.29)
	p-value	0.0122	0.0162				0.0219
	follow-up	7.26 (3.44)	6.91 (3.12)	0.35 (-1.85, 2.54)	0.11 (-0.56, 0.77)	0.7507	6.47 (3.26)	0.79 (-1.23, 2.80)	0.23 (-0.37, 0.84)	0.4364
	difference (95% CI)	-1.85 (-4.18, 0.48)	-2.12 (-4.70, 0.46)				-1.48 (-3.11, 0.14)
	p-value	0.1114	0.1004				0.0695
ADAS-cog-11 (language, 25)	baseline	1.85 (1.42)	2.05 (1.13)				2.16 (1.80)
	week 4	1.28 (1.06)	1.60 (1.08)	-0.32 (-1.00, 0.37)	-0.30 (-0.94, 0.34)	0.3541	1.66 (1.04)	-0.38 (-1.05, 0.30)	-0.36 (-1.00, 0.29)	0.2703
	difference (95% CI)	-0.63 (-1.29, 0.02)	-0.44 (-1.12, 0.24)				-0.45 (-1.15, 0.25)
	p-value	0.0572	0.1854				0.1918
	week 8	1.36 (1.18)	1.25 (1.17)	0.12 (-0.62, 0.85)	0.10 (-0.53, 0.73)	0.749	1.38 (1.23)	-0.01 (-0.77, 0.74)	-0.01 (-0.64, 0.62)	0.9767
	difference (95% CI)	-0.53 (-1.30, 0.24)	-0.80 (-1.46, -0.14)				-0.75 (-1.66, 0.17)
	p-value	0.1659	0.0213				0.1012
	post-treatment	1.43 (0.90)	0.93 (0.91)	0.50 (-0.08, 1.08)	0.55 (-0.09, 1.19)	0.0916	1.27 (0.93)	0.16 (-0.42, 0.74)	0.18 (-0.46, 0.81)	0.5778
	difference (95% CI)	-0.47 (-1.10, 0.16)	-1.12 (-1.72, -0.51)				-0.86 (-1.67, -0.04)
	p-value	0.1346	0.0013				0.0399
	follow-up	1.59 (1.25)	1.15 (1.25)	0.44 (-0.40, 1.27)	0.35 (-0.32, 1.02)	0.2947	1.46 (1.41)	0.13 (-0.74, 1.00)	0.10 (-0.56, 0.75)	0.7626
	difference (95% CI)	-0.28 (-1.06, 0.50)	-0.90 (-1.53, -0.27)				-0.68 (-1.89, 0.52)
	p-value	0.4621	0.0085				0.2428
ADAS-cog-11 (praxis, 10)	baseline	1.25 (0.85)	1.58 (0.77)				1.37 (0.76)
	week 4	1.29 (0.89)	1.30 (0.89)	-0.01 (-0.57, 0.55)	-0.01 (-0.64, 0.62)	0.9683	1.36 (0.85)	-0.08 (-0.64, 0.49)	-0.09 (-0.73, 0.56)	0.7896
	difference (95% CI)	-0.04 (-0.47, 0.40)	-0.19 (-0.63, 0.25)				-0.02 (-0.53, 0.50)
	p-value	0.8651	0.3757				0.9405
	week 8	1.10 (0.64)	1.19 (0.63)	-0.09 (-0.50, 0.32)	-0.15 (-0.80, 0.50)	0.6485	1.09 (0.64)	0.01 (-0.41, 0.42)	0.01 (-0.63, 0.66)	0.9723
	difference (95% CI)	-0.21 (-0.56, 0.14)	-0.31 (-0.72, 0.10)				-0.29 (-0.67, 0.09)
	p-value	0.2138	0.1247				0.1241
	post-treatment	1.02 (0.80)	1.01 (0.77)	0.01 (-0.49, 0.52)	0.02 (-0.63, 0.66)	0.9581	0.94 (0.90)	0.08 (-0.49, 0.64)	0.09 (-0.58, 0.75)	0.7873
	difference (95% CI)	-0.28 (-0.66, 0.11)	-0.52 (-1.01, -0.02)				-0.43 (-0.99, 0.12)
	p-value	0.1467	0.0417				0.1125
	follow-up	0.71 (0.90)	1.10 (0.92)	-0.39 (-1.00, 0.23)	-0.42 (-1.10, 0.25)	0.2107	0.87 (0.96)	-0.16 (-0.76, 0.44)	-0.17 (-0.82, 0.47)	0.5844
	difference (95% CI)	-0.57 (-1.12, -0.02)	-0.45 (-1.03, 0.14)				-0.50 (-1.03, 0.02)
	p-value	0.0417	0.122				0.0589

## Sheet: Table S3
Table S3. Effects of 12-week EA Treatment on SNSB five cognitive domains, cognitive tests included in SNSB, HADS, MoCA, and ADAS-cog-11 (FAS analysis, adjusted by the age, sex, education year, and site)
		EA group, mean (sd)	usual care group, mean (sd)	mean difference (95% CI)	cohen's d (95% CI)	p-value	sham EA group, mean (sd)	mean difference (95% CI)	cohen's d (95% CI)	p-value
SNSB: five cognitive domains T score
Attention	baseline	44.29 (10.73)	38.89 (4.51)				43.66 (11.73)
	post-treatment	41.27 (9.68)	42.16 (9.64)	-0.89 (-5.75, 3.97)	-0.09 (-0.60, 0.41)	0.7134	39.64 (9.56)	1.63 (-3.28, 6.54)	0.17 (-0.34, 0.68)	0.5035
	difference (95% CI)	0.84 (-3.55, 5.24)	4.19 (1.02, 7.36)				-0.51 (-5.47, 4.46)
	p-value	0.6901	0.0139				0.8287
	follow-up	46.94 (15.13)	41.38 (14.26)	5.57 (-1.98, 13.12)	0.38 (-0.13, 0.89)	0.1435	45.20 (15.16)	1.74 (-6.36, 9.83)	0.11 (-0.42, 0.65)	0.6631
	difference (95% CI)	4.93 (-1.30, 11.16)	3.06 (-2.50, 8.62)				3.53 (-3.67, 10.74)
	p-value	0.1113	0.2587				0.3041
Language & Related Functions	baseline	36.34 (20.16)	41.41 (16.57)				41.94 (20.78)
	post-treatment	42.24 (17.62)	44.81 (16.30)	-2.57 (-10.86, 5.73)	-0.15 (-0.64, 0.34)	0.5356	45.94 (16.94)	-3.70 (-12.88, 5.48)	-0.21 (-0.74, 0.32)	0.4173
	difference (95% CI)	8.12 (-1.18, 17.42)	7.06 (-0.89, 15.01)				7.78 (-3.48, 19.03)
	p-value	0.0825	0.0778				0.1616
	follow-up	44.15 (19.97)	39.30 (18.35)	4.85 (-5.15, 14.85)	0.25 (-0.27, 0.77)	0.3309	49.46 (19.02)	-5.31 (-15.67, 5.05)	-0.27 (-0.80, 0.26)	0.3034
	difference (95% CI)	9.23 (0.28, 18.17)	2.10 (-5.92, 10.12)				11.82 (3.75, 19.88)
	p-value	0.0441	0.5844				0.0072
Visuospatial Functions	baseline	36.40 (13.43)	35.72 (14.52)				39.60 (14.99)
	post-treatment	46.74 (18.37)	36.63 (18.08)	10.11 (0.99, 19.23)	0.55 (0.05, 1.05)	0.0308	43.88 (18.12)	2.86 (-5.99, 11.70)	0.16 (-0.33, 0.64)	0.5175
	difference (95% CI)	9.08 (1.46, 16.70)	-0.65 (-9.84, 8.54)				3.93 (-3.89, 11.75)
	p-value	0.0224	0.8802				0.2972
	follow-up	42.11 (16.69)	41.31 (15.97)	0.81 (-7.68, 9.30)	0.05 (-0.47, 0.57)	0.8477	44.13 (16.20)	-2.01 (-10.11, 6.08)	-0.12 (-0.61, 0.37)	0.6171
	difference (95% CI)	3.43 (-3.25, 10.12)	2.90 (-5.50, 11.29)				3.62 (-3.18, 10.42)
	p-value	0.2908	0.4686				0.2688
Memory	baseline	36.67 (10.38)	37.43 (10.87)				41.66 (12.77)
	post-treatment	46.77 (12.00)	44.36 (11.27)	2.41 (-3.28, 8.10)	0.21 (-0.28, 0.70)	0.3979	45.81 (12.24)	0.97 (-5.33, 7.26)	0.08 (-0.44, 0.60)	0.7568
	difference (95% CI)	8.25 (3.77, 12.73)	6.06 (1.68, 10.44)				5.07 (-0.69, 10.84)
	p-value	0.0013	0.0101				0.0796
	follow-up	47.19 (10.45)	44.15 (9.63)	3.04 (-2.05, 8.12)	0.30 (-0.20, 0.81)	0.2341	52.56 (9.96)	-5.38 (-10.44, -0.32)	-0.53 (-1.02, -0.03)	0.0378
	difference (95% CI)	9.34 (5.45, 13.22)	6.47 (2.02, 10.91)				12.22 (6.60, 17.84)
	p-value	0.0002	0.0073				0.0004
Frontal/Executive Functions	baseline	41.35 (10.93)	42.65 (11.03)				44.18 (10.61)
	post-treatment	46.10 (13.52)	41.27 (11.83)	4.83 (-1.32, 10.98)	0.38 (-0.10, 0.86)	0.1201	45.22 (12.75)	0.88 (-6.11, 7.87)	0.07 (-0.46, 0.60)	0.7981
	difference (95% CI)	7.18 (1.99, 12.37)	1.77 (-3.59, 7.13)				4.49 (-1.09, 10.06)
	p-value	0.01	0.4917				0.1039
	follow-up	47.35 (10.10)	45.85 (9.00)	1.50 (-3.42, 6.42)	0.16 (-0.36, 0.67)	0.5386	51.23 (9.56)	-3.88 (-9.10, 1.33)	-0.39 (-0.92, 0.14)	0.1382
	difference (95% CI)	6.44 (1.40, 11.47)	4.07 (0.11, 8.02)				8.78 (4.59, 12.97)
	p-value	0.0158	0.0446				0.0006
SNSB: Attention
Digit span: Forward (9)	baseline	5.40 (1.35)	4.63 (0.90)				5.00 (1.41)
	post-treatment	4.50 (1.47)	4.77 (1.37)	-0.27 (-1.01, 0.48)	-0.19 (-0.71, 0.33)	0.4714	4.21 (1.40)	0.29 (-0.44, 1.03)	0.20 (-0.30, 0.71)	0.4186
	difference (95% CI)	0.03 (-0.67, 0.72)	0.43 (-0.04, 0.89)				-0.17 (-0.82, 0.48)
	p-value	0.9332	0.0685				0.5657
	follow-up	5.09 (1.94)	4.69 (1.73)	0.40 (-0.58, 1.39)	0.22 (-0.32, 0.75)	0.4102	5.45 (1.82)	-0.37 (-1.35, 0.61)	-0.20 (-0.72, 0.33)	0.4497
	difference (95% CI)	0.14 (-0.67, 0.95)	0.24 (-0.47, 0.96)				0.76 (-0.10, 1.61)
	p-value	0.7225	0.4723				0.0769
Digit span: Backward (8)	baseline	3.35 (1.18)	3.11 (0.46)				3.63 (1.38)
	post-treatment	3.38 (1.30)	3.50 (1.28)	-0.12 (-0.73, 0.49)	-0.09 (-0.57, 0.38)	0.6929	3.73 (1.26)	-0.34 (-0.99, 0.31)	-0.27 (-0.78, 0.24)	0.2888
	difference (95% CI)	0.06 (-0.47, 0.58)	0.40 (-0.10, 0.90)				0.18 (-0.64, 1.01)
	p-value	0.8279	0.1108				0.6416
	follow-up	3.96 (1.68)	3.41 (1.61)	0.56 (-0.24, 1.35)	0.34 (-0.15, 0.82)	0.1667	3.66 (1.65)	0.30 (-0.58, 1.17)	0.18 (-0.35, 0.71)	0.4947
	difference (95% CI)	0.62 (-0.10, 1.34)	0.30 (-0.28, 0.88)				0.11 (-0.82, 1.04)
	p-value	0.0873	0.2849				0.7965
SNSB: Language & Related Functions
Repetition (15)	baseline	14.25 (1.41)	14.74 (0.56)				14.58 (0.84)
	post-treatment	14.78 (0.81)	14.75 (0.73)	0.03 (-0.35, 0.41)	0.04 (-0.46, 0.53)	0.8836	14.78 (0.76)	0.00 (-0.41, 0.42)	0.01 (-0.52, 0.54)	0.9824
	difference (95% CI)	0.52 (-0.10, 1.14)	0.07 (-0.28, 0.42)				0.23 (-0.25, 0.71)
	p-value	0.0966	0.6934				0.32
	follow-up	14.68 (0.71)	14.76 (0.63)	-0.08 (-0.41, 0.26)	-0.12 (-0.61, 0.38)	0.643	14.82 (0.69)	-0.14 (-0.49, 0.22)	-0.19 (-0.70, 0.31)	0.4389
	difference (95% CI)	0.30 (-0.30, 0.90)	0.09 (-0.15, 0.33)				0.21 (-0.09, 0.50)
	p-value	0.3002	0.441				0.1562
Naming: K-BNT (60)	baseline	44.45 (7.55)	47.26 (5.25)				46.00 (9.97)
	post-treatment	43.09 (8.81)	46.21 (7.85)	-3.12 (-7.42, 1.19)	-0.37 (-0.89, 0.14)	0.1501	49.35 (8.26)	-6.25 (-10.57, -1.94)	-0.73 (-1.24, -0.23)	0.0058
	difference (95% CI)	0.68 (-3.85, 5.20)	2.14 (-0.19, 4.47)				5.90 (0.86, 10.94)
	p-value	0.7532	0.069				0.0249
	follow-up	50.09 (6.33)	50.40 (5.64)	-0.31 (-3.31, 2.69)	-0.05 (-0.55, 0.45)	0.8352	53.96 (5.77)	-3.87 (-6.96, -0.78)	-0.64 (-1.15, -0.13)	0.0158
	difference (95% CI)	4.58 (2.34, 6.82)	3.52 (1.78, 5.27)				7.66 (3.21, 12.11)
	p-value	0.0007	0.0008				0.0023
Caculation: Addition (3)	baseline	2.85 (0.37)	2.84 (0.37)				2.79 (0.54)
	post-treatment	2.78 (0.51)	2.75 (0.48)	0.03 (-0.22, 0.27)	0.05 (-0.44, 0.54)	0.8287	2.68 (0.49)	0.10 (-0.16, 0.35)	0.19 (-0.31, 0.70)	0.4419
	difference (95% CI)	0.04 (-0.17, 0.24)	0.03 (-0.24, 0.31)				0.00 (-0.37, 0.37)
	p-value	0.7234	0.7937				1
	follow-up	2.81 (0.37)	2.89 (0.34)	-0.07 (-0.26, 0.11)	-0.21 (-0.73, 0.31)	0.4191	2.92 (0.35)	-0.11 (-0.29, 0.08)	-0.29 (-0.80, 0.22)	0.2508
	difference (95% CI)	0.02 (-0.24, 0.28)	0.09 (-0.15, 0.33)				0.20 (-0.06, 0.46)
	p-value	0.8577	0.4281				0.1199
Calculation: Substraction (3)	baseline	2.60 (0.68)	2.74 (0.45)				2.68 (0.75)
	post-treatment	2.76 (0.58)	2.51 (0.55)	0.25 (-0.04, 0.54)	0.44 (-0.07, 0.96)	0.0884	2.82 (0.60)	-0.06 (-0.38, 0.26)	-0.10 (-0.64, 0.44)	0.7011
	difference (95% CI)	0.23 (-0.01, 0.48)	-0.12 (-0.43, 0.19)				0.24 (-0.09, 0.57)
	p-value	0.062	0.4212				0.1434
	follow-up	2.72 (0.77)	2.52 (0.72)	0.21 (-0.18, 0.59)	0.28 (-0.24, 0.79)	0.2799	2.75 (0.79)	-0.02 (-0.43, 0.39)	-0.03 (-0.56, 0.50)	0.909
	difference (95% CI)	0.15 (-0.15, 0.45)	-0.17 (-0.55, 0.20)				0.12 (-0.30, 0.53)
	p-value	0.2964	0.346				0.5502
Calculation: Multiplication (3)	baseline	2.55 (0.76)	2.63 (0.76)				2.58 (0.61)
	post-treatment	2.50 (1.02)	2.37 (0.95)	0.12 (-0.36, 0.61)	0.13 (-0.36, 0.61)	0.6022	2.26 (1.04)	0.24 (-0.31, 0.79)	0.23 (-0.30, 0.76)	0.3874
	difference (95% CI)	0.01 (-0.33, 0.34)	-0.14 (-0.52, 0.23)				-0.24 (-0.76, 0.28)
	p-value	0.9753	0.4299				0.3298
	follow-up	2.51 (0.88)	2.15 (0.85)	0.36 (-0.07, 0.78)	0.41 (-0.08, 0.90)	0.0958	2.47 (0.96)	0.03 (-0.46, 0.53)	0.04 (-0.50, 0.57)	0.8879
	difference (95% CI)	0.06 (-0.28, 0.40)	-0.35 (-0.69, 0.00)				0.02 (-0.46, 0.50)
	p-value	0.711	0.0501				0.9231
Calculation: Division (3)	baseline	2.15 (0.93)	2.47 (0.70)				2.11 (0.81)
	post-treatment	2.22 (0.85)	1.99 (0.81)	0.23 (-0.19, 0.65)	0.27 (-0.23, 0.78)	0.2781	2.30 (0.83)	-0.08 (-0.48, 0.32)	-0.09 (-0.57, 0.38)	0.6915
	difference (95% CI)	0.05 (-0.27, 0.37)	-0.25 (-0.60, 0.09)				0.11 (-0.22, 0.44)
	p-value	0.7441	0.1383				0.4809
	follow-up	2.18 (1.17)	1.77 (1.14)	0.41 (-0.17, 1.00)	0.36 (-0.15, 0.86)	0.1636	2.46 (1.17)	-0.28 (-0.86, 0.30)	-0.24 (-0.73, 0.26)	0.3368
	difference (95% CI)	0.11 (-0.33, 0.56)	-0.44 (-0.87, 0.00)				0.41 (-0.10, 0.92)
	p-value	0.5952	0.0498				0.1085
Calculation: Total (12)	baseline	10.15 (2.03)	10.68 (1.38)				10.16 (2.12)
	post-treatment	10.30 (1.85)	9.52 (1.74)	0.78 (-0.15, 1.70)	0.43 (-0.09, 0.95)	0.0989	9.74 (1.76)	0.56 (-0.32, 1.44)	0.31 (-0.18, 0.80)	0.2044
	difference (95% CI)	0.40 (-0.22, 1.02)	-0.43 (-1.21, 0.35)				-0.21 (-0.91, 0.48)
	p-value	0.1842	0.2586				0.5187
	follow-up	10.27 (1.93)	9.18 (1.83)	1.09 (0.13, 2.06)	0.58 (0.07, 1.09)	0.0278	10.20 (1.84)	0.07 (-0.84, 0.97)	0.04 (-0.44, 0.52)	0.879
	difference (95% CI)	0.48 (-0.18, 1.14)	-0.75 (-1.55, 0.04)				0.39 (-0.28, 1.06)
	p-value	0.1419	0.062				0.2306
Praxis: Ideomotor (5)	baseline	4.60 (0.88)	5.00 (0.00)				4.95 (0.23)
	post-treatment	5.02 (0.23)	4.95 (0.24)	0.07 (-0.06, 0.20)	0.30 (-0.26, 0.85)	0.2798	5.02 (0.22)	0.00 (-0.11, 0.11)	0.00 (-0.50, 0.49)	0.988
	difference (95% CI)	0.40 (-0.02, 0.82)	-0.07 (-0.21, 0.08)				0.05 (-0.07, 0.17)
	p-value	0.061	0.3242				0.3806
	follow-up	4.91 (0.34)	5.01 (0.30)	-0.10 (-0.28, 0.08)	-0.30 (-0.87, 0.26)	0.2741	4.94 (0.30)	-0.03 (-0.20, 0.14)	-0.08 (-0.61, 0.45)	0.7621
	difference (95% CI)	0.33 (-0.13, 0.79)	0.00 (-0.04, 0.04)				-0.01 (-0.18, 0.17)
	p-value	0.1495	0.8802				0.9242
SNSB: Visuospatial Functions
CDT (3)	baseline	2.60 (0.68)	2.42 (0.77)				2.74 (0.45)
	post-treatment	3.01 (0.94)	2.59 (0.86)	0.42 (-0.04, 0.88)	0.46 (-0.05, 0.97)	0.0727	2.89 (0.88)	0.12 (-0.35, 0.59)	0.13 (-0.38, 0.65)	0.601
	difference (95% CI)	0.25 (-0.12, 0.62)	-0.01 (-0.53, 0.51)				0.02 (-0.36, 0.41)
	p-value	0.1713	0.966				0.8964
	follow-up	2.62 (0.86)	2.57 (0.76)	0.04 (-0.37, 0.45)	0.05 (-0.45, 0.56)	0.8263	2.59 (0.80)	0.02 (-0.43, 0.47)	0.03 (-0.51, 0.57)	0.919
	difference (95% CI)	0.05 (-0.35, 0.44)	0.14 (-0.32, 0.61)				-0.09 (-0.44, 0.26)
	p-value	0.7985	0.5142				0.5838
RCFT: copy score (36)	baseline	26.70 (5.57)	28.37 (5.70)				28.32 (5.65)
	post-treatment	29.37 (6.04)	28.56 (5.33)	0.81 (-2.13, 3.75)	0.14 (-0.37, 0.66)	0.5796	29.30 (5.60)	0.07 (-3.10, 3.25)	0.01 (-0.53, 0.56)	0.9633
	difference (95% CI)	2.78 (-0.27, 5.83)	0.68 (-1.99, 3.34)				1.56 (-1.16, 4.27)
	p-value	0.0707	0.5978				0.2375
	follow-up	30.07 (5.31)	30.08 (4.90)	-0.01 (-2.66, 2.65)	0.00 (-0.52, 0.52)	0.995	31.46 (5.19)	-1.39 (-4.22, 1.44)	-0.26 (-0.80, 0.27)	0.3232
	difference (95% CI)	1.62 (-1.24, 4.48)	0.56 (-1.19, 2.30)				2.17 (-0.62, 4.95)
	p-value	0.2453	0.5032				0.117
RCFT: copy time (sec)	baseline	174.51 (90.48)	207.07 (110.54)				168.42 (72.89)
	post-treatment	186.92 (79.80)	165.90 (73.79)	21.01 (-18.04, 60.07)	0.27 (-0.23, 0.78)	0.2821	173.03 (76.23)	13.89 (-27.05, 54.83)	0.18 (-0.35, 0.70)	0.4935
	difference (95% CI)	14.44 (-25.18, 54.06)	-25.87 (-65.52, 13.77)				3.47 (-37.93, 44.87)
	p-value	0.4484	0.1842				0.8588
	follow-up	180.00 (94.46)	170.57 (90.28)	9.42 (-39.58, 58.42)	0.10 (-0.43, 0.63)	0.6976	166.64 (89.86)	13.36 (-33.59, 60.31)	0.14 (-0.36, 0.65)	0.5667
	difference (95% CI)	1.26 (-47.24, 49.76)	-34.00 (-80.15, 12.14)				-7.68 (-53.57, 38.20)
	p-value	0.9566	0.1366				0.7257
SNSB: Memory
SVLT: immediate recall (trial 1) (12)	baseline	4.30 (1.22)	4.37 (1.26)				4.58 (1.17)
	post-treatment	5.12 (1.94)	4.92 (1.80)	0.21 (-0.71, 1.12)	0.11 (-0.38, 0.60)	0.6517	4.66 (1.87)	0.46 (-0.49, 1.42)	0.24 (-0.26, 0.74)	0.3337
	difference (95% CI)	0.75 (0.00, 1.51)	0.57 (-0.14, 1.27)				0.15 (-0.55, 0.84)
	p-value	0.0511	0.1072				0.6498
	follow-up	5.19 (2.30)	4.18 (2.06)	1.01 (-0.11, 2.13)	0.46 (-0.05, 0.98)	0.0767	5.72 (2.23)	-0.52 (-1.76, 0.71)	-0.23 (-0.78, 0.31)	0.3899
	difference (95% CI)	0.91 (-0.12, 1.95)	-0.12 (-0.95, 0.71)				1.21 (0.21, 2.21)
	p-value	0.0791	0.7597				0.0221
SVLT: immediate recall (trial 2) (12)	baseline	5.60 (1.60)	5.58 (1.77)				6.47 (1.43)
	post-treatment	6.52 (2.60)	6.38 (2.38)	0.14 (-1.11, 1.39)	0.06 (-0.44, 0.56)	0.8193	7.24 (2.47)	-0.72 (-2.07, 0.64)	-0.28 (-0.82, 0.25)	0.2908
	difference (95% CI)	0.94 (-0.01, 1.89)	0.98 (-0.22, 2.18)				0.94 (-0.39, 2.26)
	p-value	0.0522	0.1019				0.1485
	follow-up	6.59 (2.36)	5.57 (2.16)	1.02 (-0.11, 2.14)	0.45 (-0.05, 0.95)	0.0744	7.32 (2.32)	-0.74 (-1.99, 0.51)	-0.31 (-0.85, 0.22)	0.2382
	difference (95% CI)	1.24 (0.30, 2.19)	0.32 (-0.72, 1.36)				1.39 (0.36, 2.42)
	p-value	0.0136	0.5253				0.0129
SVLT: immediate recall (trial 3) (12)	baseline	6.90 (1.77)	7.11 (1.76)				7.11 (1.33)
	post-treatment	7.56 (2.35)	7.14 (2.15)	0.42 (-0.69, 1.52)	0.18 (-0.31, 0.67)	0.4524	7.71 (2.28)	-0.15 (-1.32, 1.02)	-0.06 (-0.57, 0.44)	0.799
	difference (95% CI)	0.80 (-0.29, 1.90)	0.28 (-0.60, 1.15)				0.80 (-0.11, 1.71)
	p-value	0.14	0.5068				0.08
	follow-up	7.04 (2.05)	7.17 (1.84)	-0.13 (-1.15, 0.90)	-0.07 (-0.59, 0.46)	0.7999	8.17 (2.01)	-1.12 (-2.25, 0.01)	-0.55 (-1.11, 0.00)	0.0517
	difference (95% CI)	0.32 (-0.68, 1.33)	0.39 (-0.39, 1.17)				1.29 (0.31, 2.27)
	p-value	0.4985	0.3065				0.0146
SVLT: immediate recal (total) (36)	baseline	16.80 (3.98)	17.05 (4.08)				18.16 (3.56)
	post-treatment	19.18 (5.40)	18.42 (5.05)	0.76 (-1.80, 3.32)	0.14 (-0.34, 0.63)	0.5532	19.67 (5.39)	-0.49 (-3.36, 2.38)	-0.09 (-0.62, 0.44)	0.729
	difference (95% CI)	2.47 (0.10, 4.84)	1.78 (-0.26, 3.82)				2.08 (-0.31, 4.48)
	p-value	0.0424	0.0822				0.0814
	follow-up	18.96 (4.99)	16.85 (4.57)	2.11 (-0.37, 4.59)	0.44 (-0.08, 0.96)	0.0929	21.04 (4.88)	-2.08 (-4.73, 0.56)	-0.42 (-0.96, 0.11)	0.1175
	difference (95% CI)	2.62 (0.18, 5.05)	0.51 (-1.59, 2.60)				3.83 (1.94, 5.72)
	p-value	0.0372	0.6144				0.0009
SVLT: delayed recall (12)	baseline	3.90 (2.67)	4.53 (2.44)				5.05 (2.30)
	post-treatment	4.45 (2.97)	4.27 (2.85)	0.18 (-1.29, 1.66)	0.06 (-0.44, 0.57)	0.801	3.75 (3.02)	0.70 (-0.83, 2.23)	0.24 (-0.28, 0.75)	0.3561
	difference (95% CI)	1.11 (-0.22, 2.44)	0.69 (-0.64, 2.02)				-0.24 (-1.68, 1.19)
	p-value	0.0967	0.2863				0.7071
	follow-up	4.83 (4.33)	3.85 (3.93)	0.97 (-1.04, 2.98)	0.23 (-0.25, 0.72)	0.3357	6.27 (4.75)	-1.44 (-4.07, 1.19)	-0.32 (-0.90, 0.26)	0.2676
	difference (95% CI)	1.37 (-0.10, 2.84)	0.23 (-1.44, 1.91)				2.16 (-0.24, 4.55)
	p-value	0.0649	0.77				0.0718
SVLT: recognition score (24)	baseline	19.25 (2.49)	19.00 (2.29)				19.95 (2.01)
	post-treatment	19.96 (2.45)	20.43 (2.24)	-0.47 (-1.61, 0.67)	-0.20 (-0.68, 0.28)	0.4093	20.27 (2.34)	-0.31 (-1.56, 0.94)	-0.13 (-0.65, 0.39)	0.6159
	difference (95% CI)	0.54 (-0.60, 1.68)	1.29 (0.03, 2.56)				0.36 (-0.73, 1.45)
	p-value	0.3293	0.0457				0.4912
	follow-up	19.43 (2.30)	19.08 (2.15)	0.34 (-0.72, 1.41)	0.15 (-0.32, 0.63)	0.5191	20.57 (2.27)	-1.14 (-2.38, 0.09)	-0.50 (-1.04, 0.04)	0.0685
	difference (95% CI)	0.56 (-0.63, 1.75)	0.49 (-0.71, 1.68)				1.13 (0.09, 2.17)
	p-value	0.3282	0.3992				0.0355
RCFT: immediate recall (36)	baseline	9.60 (4.78)	10.74 (5.14)				13.05 (6.25)
	post-treatment	16.52 (7.24)	15.34 (6.63)	1.17 (-2.42, 4.77)	0.17 (-0.35, 0.69)	0.511	15.19 (7.44)	1.33 (-2.72, 5.37)	0.18 (-0.37, 0.73)	0.506
	difference (95% CI)	3.72 (0.87, 6.57)	2.32 (0.14, 4.50)				1.86 (-1.25, 4.96)
	p-value	0.0141	0.0388				0.2169
	follow-up	17.43 (8.25)	16.60 (8.00)	0.83 (-3.43, 5.09)	0.10 (-0.42, 0.63)	0.6947	16.19 (8.41)	1.24 (-3.03, 5.51)	0.15 (-0.36, 0.66)	0.5596
	difference (95% CI)	4.88 (1.90, 7.86)	3.85 (0.82, 6.88)				2.52 (-1.35, 6.39)
	p-value	0.0037	0.0171				0.1822
RCFT: delayed recall (36)	baseline	9.78 (4.69)	10.18 (5.54)				11.76 (6.07)
	post-treatment	15.73 (8.20)	14.80 (7.55)	0.93 (-2.93, 4.80)	0.12 (-0.37, 0.61)	0.6282	14.67 (8.25)	1.06 (-3.29, 5.40)	0.13 (-0.40, 0.66)	0.6232
	difference (95% CI)	3.76 (0.25, 7.27)	2.72 (0.77, 4.67)				2.27 (-1.53, 6.07)
	p-value	0.0376	0.0102				0.2148
	follow-up	16.38 (7.91)	15.90 (7.47)	0.47 (-3.41, 4.36)	0.06 (-0.44, 0.57)	0.8064	16.54 (7.78)	-0.17 (-4.16, 3.83)	-0.02 (-0.53, 0.49)	0.9331
	difference (95% CI)	4.48 (1.40, 7.56)	3.95 (1.39, 6.51)				3.98 (0.32, 7.65)
	p-value	0.0077	0.0053				0.0355
RCFT: recognition score (24)	baseline	18.60 (2.35)	19.00 (2.26)				18.84 (2.41)
	post-treatment	19.75 (2.56)	19.67 (2.38)	0.08 (-1.11, 1.27)	0.03 (-0.45, 0.51)	0.8928	19.94 (2.58)	-0.19 (-1.60, 1.22)	-0.07 (-0.62, 0.47)	0.7841
	difference (95% CI)	1.08 (-0.20, 2.36)	0.76 (-0.75, 2.28)				1.06 (-0.71, 2.83)
	p-value	0.0912	0.3026				0.218
	follow-up	19.71 (2.61)	20.92 (2.38)	-1.21 (-2.50, 0.08)	-0.48 (-1.00, 0.03)	0.0642	21.32 (2.41)	-1.61 (-2.90, -0.32)	-0.64 (-1.15, -0.13)	0.0159
	difference (95% CI)	1.01 (-0.42, 2.43)	1.93 (0.75, 3.11)				2.38 (0.93, 3.83)
	p-value	0.1509	0.0033				0.0032
SNSB: Frontal/Executive Functions
Contrasting program (20)	baseline	19.15 (1.73)	19.32 (0.95)				19.89 (0.46)
	post-treatment	19.26 (1.36)	19.33 (1.23)	-0.08 (-0.71, 0.55)	-0.06 (-0.55, 0.43)	0.8045	19.59 (1.24)	-0.33 (-1.01, 0.34)	-0.26 (-0.77, 0.26)	0.3212
	difference (95% CI)	0.36 (-0.58, 1.31)	0.33 (-0.38, 1.03)				-0.08 (-0.53, 0.37)
	p-value	0.4242	0.3428				0.7048
	follow-up	19.67 (0.90)	19.65 (0.86)	0.02 (-0.43, 0.47)	0.02 (-0.49, 0.53)	0.9391	20.01 (0.83)	-0.34 (-0.78, 0.10)	-0.39 (-0.90, 0.12)	0.1284
	difference (95% CI)	0.58 (-0.37, 1.53)	0.34 (-0.31, 0.99)				0.08 (-0.17, 0.34)
	p-value	0.2136	0.2803				0.4932
Go-no-go (20)	baseline	17.95 (3.47)	18.89 (1.79)				19.11 (1.91)
	post-treatment	17.56 (2.63)	16.88 (2.46)	0.68 (-0.53, 1.89)	0.27 (-0.21, 0.74)	0.2642	17.72 (2.62)	-0.16 (-1.54, 1.22)	-0.06 (-0.59, 0.46)	0.8133
	difference (95% CI)	1.29 (-0.72, 3.31)	-0.20 (-1.31, 0.91)				0.26 (-0.74, 1.25)
	p-value	0.1918	0.7104				0.5646
	follow-up	19.68 (4.84)	17.67 (4.76)	2.01 (-0.48, 4.50)	0.42 (-0.10, 0.94)	0.1101	20.11 (4.50)	-0.43 (-2.71, 1.85)	-0.09 (-0.58, 0.40)	0.7049
	difference (95% CI)	0.88 (-0.80, 2.57)	-1.83 (-4.72, 1.05)				0.55 (-0.60, 1.71)
	p-value	0.2787	0.1924				0.3227
COWAT: Animal	baseline	13.25 (2.77)	13.16 (4.11)				14.26 (3.72)
	post-treatment	14.57 (4.23)	15.31 (3.91)	-0.74 (-2.73, 1.24)	-0.18 (-0.67, 0.31)	0.4539	15.08 (4.12)	-0.51 (-2.64, 1.61)	-0.12 (-0.63, 0.39)	0.6274
	difference (95% CI)	1.03 (-0.59, 2.64)	1.94 (0.11, 3.78)				1.28 (-0.51, 3.08)
	p-value	0.1947	0.0395				0.1469
	follow-up	13.74 (4.50)	16.45 (4.29)	-2.71 (-4.90, -0.53)	-0.62 (-1.11, -0.12)	0.0163	15.10 (4.37)	-1.36 (-3.49, 0.76)	-0.31 (-0.79, 0.17)	0.2027
	difference (95% CI)	-0.28 (-1.92, 1.37)	2.53 (0.47, 4.59)				0.63 (-1.22, 2.47)
	p-value	0.7246	0.0193				0.4782
COWAT: Supermarket	baseline	17.05 (4.65)	16.68 (6.90)				17.79 (4.49)
	post-treatment	18.18 (5.94)	19.57 (5.66)	-1.40 (-4.14, 1.34)	-0.24 (-0.71, 0.23)	0.3098	19.22 (5.96)	-1.05 (-4.06, 1.97)	-0.18 (-0.68, 0.33)	0.4856
	difference (95% CI)	1.69 (-0.57, 3.95)	3.27 (0.27, 6.26)				2.49 (-0.68, 5.65)
	p-value	0.1317	0.0344				0.1115
	follow-up	18.37 (6.46)	19.34 (5.66)	-0.97 (-4.05, 2.11)	-0.16 (-0.67, 0.35)	0.5267	16.95 (6.19)	1.42 (-2.03, 4.87)	0.22 (-0.32, 0.77)	0.404
	difference (95% CI)	1.95 (-1.08, 4.97)	3.17 (0.56, 5.78)				0.21 (-2.71, 3.13)
	p-value	0.185	0.0204				0.8771
COWAT: ㄱ	baseline	6.70 (2.94)	5.84 (2.03)				7.11 (3.05)
	post-treatment	6.67 (4.21)	7.31 (3.90)	-0.64 (-2.76, 1.48)	-0.16 (-0.68, 0.36)	0.5399	8.23 (4.18)	-1.56 (-3.77, 0.65)	-0.37 (-0.90, 0.16)	0.16
	difference (95% CI)	-0.08 (-2.04, 1.87)	1.17 (-0.24, 2.58)				1.19 (-0.98, 3.36)
	p-value	0.9284	0.0968				0.2566
	follow-up	6.85 (3.50)	7.56 (3.35)	-0.72 (-2.48, 1.05)	-0.21 (-0.72, 0.30)	0.4144	7.28 (3.57)	-0.44 (-2.34, 1.47)	-0.12 (-0.66, 0.42)	0.6423
	difference (95% CI)	0.18 (-1.48, 1.84)	1.46 (-0.02, 2.93)				0.41 (-1.34, 2.16)
	p-value	0.817	0.0526				0.6133
COWAT: ㅇ	baseline	6.50 (2.56)	6.47 (2.50)				6.89 (2.87)
	post-treatment	7.03 (4.31)	6.76 (4.04)	0.28 (-1.81, 2.37)	0.07 (-0.43, 0.57)	0.7899	7.24 (4.63)	-0.21 (-2.68, 2.27)	-0.05 (-0.60, 0.51)	0.8655
	difference (95% CI)	0.48 (-0.97, 1.93)	0.10 (-1.50, 1.69)				0.48 (-1.91, 2.88)
	p-value	0.4844	0.8978				0.666
	follow-up	6.03 (3.26)	6.93 (2.96)	-0.90 (-2.47, 0.66)	-0.29 (-0.79, 0.21)	0.2502	7.22 (3.27)	-1.19 (-2.95, 0.57)	-0.36 (-0.90, 0.17)	0.1761
	difference (95% CI)	-0.51 (-1.97, 0.95)	0.27 (-0.98, 1.51)				0.42 (-1.33, 2.18)
	p-value	0.4659	0.6548				0.608
COWAT: ㅅ	baseline	6.15 (2.46)	6.26 (2.56)				7.11 (3.28)
	post-treatment	7.24 (4.22)	7.28 (3.67)	-0.04 (-2.08, 2.00)	-0.01 (-0.52, 0.51)	0.9701	6.48 (3.82)	0.76 (-1.38, 2.91)	0.19 (-0.34, 0.72)	0.4729
	difference (95% CI)	1.02 (-0.46, 2.51)	0.89 (-0.74, 2.52)				-0.17 (-1.89, 1.54)
	p-value	0.1571	0.2592				0.8304
	follow-up	6.66 (3.84)	6.63 (3.51)	0.03 (-1.85, 1.90)	0.01 (-0.50, 0.52)	0.9784	7.03 (3.72)	-0.37 (-2.42, 1.68)	-0.10 (-0.64, 0.45)	0.7146
	difference (95% CI)	0.74 (-0.53, 2.01)	0.53 (-0.93, 1.99)				0.86 (-0.82, 2.55)
	p-value	0.2266	0.4498				0.2856
Word reading: number of correct response	baseline	110.95 (1.39)	108.58 (6.08)				105.32 (22.78)
	post-treatment	111.24 (4.84)	110.70 (4.55)	0.54 (-1.65, 2.72)	0.11 (-0.35, 0.58)	0.6251	109.96 (4.80)	1.28 (-1.16, 3.72)	0.26 (-0.24, 0.77)	0.2948
	difference (95% CI)	0.36 (-0.47, 1.19)	2.30 (-0.69, 5.28)				4.63 (-6.84, 16.10)
	p-value	0.3744	0.1225				0.4051
	follow-up	111.45 (1.58)	111.22 (1.46)	0.23 (-0.62, 1.08)	0.15 (-0.41, 0.71)	0.5793	112.23 (1.46)	-0.78 (-1.53, -0.02)	-0.51 (-1.01, -0.01)	0.0444
	difference (95% CI)	0.28 (-0.53, 1.10)	2.43 (-0.56, 5.41)				6.68 (-4.38, 17.75)
	p-value	0.466	0.1039				0.219
Word reading: number of error	baseline	1.05 (1.39)	1.21 (1.90)				0.68 (1.70)
	post-treatment	0.97 (2.02)	1.41 (1.80)	-0.44 (-1.41, 0.53)	-0.23 (-0.73, 0.28)	0.3658	1.15 (1.88)	-0.18 (-1.29, 0.93)	-0.09 (-0.66, 0.48)	0.7369
	difference (95% CI)	-0.33 (-1.28, 0.61)	-0.07 (-1.02, 0.88)				0.24 (-0.84, 1.32)
	p-value	0.4611	0.8794				0.6357
	follow-up	0.51 (1.56)	0.72 (1.45)	-0.22 (-1.06, 0.62)	-0.14 (-0.70, 0.41)	0.5966	-0.13 (1.39)	0.64 (-0.14, 1.41)	0.43 (-0.09, 0.95)	0.1027
	difference (95% CI)	-0.31 (-1.12, 0.50)	-0.24 (-1.33, 0.84)				-0.63 (-1.42, 0.16)
	p-value	0.427	0.6415				0.1106
Word reading: response time	baseline	85.55 (17.87)	83.37 (19.43)				82.42 (18.97)
	post-treatment	78.52 (14.66)	83.51 (13.68)	-4.99 (-12.23, 2.26)	-0.35 (-0.86, 0.16)	0.1707	78.18 (13.94)	0.35 (-6.89, 7.58)	0.02 (-0.48, 0.53)	0.9231
	difference (95% CI)	-6.61 (-10.91, -2.31)	-1.04 (-6.13, 4.06)				-6.13 (-14.12, 1.86)
	p-value	0.0057	0.6655				0.1228
	follow-up	78.64 (14.10)	81.96 (12.85)	-3.31 (-10.19, 3.56)	-0.25 (-0.75, 0.26)	0.3342	78.40 (13.86)	0.24 (-7.18, 7.66)	0.02 (-0.51, 0.55)	0.9468
	difference (95% CI)	-8.19 (-14.19, -2.18)	-3.61 (-9.57, 2.35)				-7.64 (-13.84, -1.45)
	p-value	0.0111	0.2142				0.02
Color reading: number of correct response	baseline	77.15 (21.83)	80.53 (20.59)				78.95 (17.46)
	post-treatment	85.30 (20.16)	77.97 (18.38)	7.34 (-2.26, 16.94)	0.38 (-0.12, 0.88)	0.1301	84.75 (19.19)	0.56 (-9.28, 10.40)	0.03 (-0.47, 0.53)	0.9088
	difference (95% CI)	12.20 (1.81, 22.58)	3.87 (-2.55, 10.28)				10.52 (3.24, 17.80)
	p-value	0.0244	0.2155				0.0082
	follow-up	87.31 (16.19)	84.58 (14.47)	2.73 (-5.02, 10.48)	0.18 (-0.33, 0.68)	0.4794	93.00 (15.17)	-5.68 (-13.34, 1.97)	-0.36 (-0.85, 0.13)	0.1408
	difference (95% CI)	12.72 (5.11, 20.34)	8.77 (1.69, 15.85)				17.31 (10.15, 24.47)
	p-value	0.0031	0.0187				0.0002
Color reading: number of error	baseline	2.95 (4.29)	3.21 (3.91)				4.47 (4.62)
	post-treatment	2.83 (4.76)	5.37 (4.55)	-2.54 (-4.79, -0.28)	-0.54 (-1.03, -0.06)	0.0286	4.19 (4.76)	-1.36 (-3.82, 1.10)	-0.28 (-0.80, 0.23)	0.2701
	difference (95% CI)	-1.75 (-3.88, 0.38)	0.59 (-1.76, 2.93)				-1.33 (-4.06, 1.39)
	p-value	0.1014	0.6011				0.3062
	follow-up	2.14 (3.11)	2.96 (2.74)	-0.82 (-2.35, 0.71)	-0.28 (-0.80, 0.24)	0.2822	1.45 (2.91)	0.70 (-0.90, 2.29)	0.23 (-0.30, 0.76)	0.3797
	difference (95% CI)	-0.90 (-3.39, 1.58)	-0.27 (-2.40, 1.85)				-3.15 (-5.49, -0.81)
	p-value	0.4502	0.7881				0.0115
Color reading: response time (sec)	baseline	119.65 (1.09)	118.37 (4.89)				119.58 (1.43)
	post-treatment	116.62 (6.27)	117.79 (5.54)	-1.18 (-4.09, 1.73)	-0.20 (-0.69, 0.29)	0.4184	117.21 (6.18)	-0.59 (-4.00, 2.81)	-0.10 (-0.64, 0.45)	0.7222
	difference (95% CI)	-2.34 (-5.03, 0.34)	-1.57 (-3.44, 0.30)				-1.82 (-4.94, 1.31)
	p-value	0.0828	0.0929				0.2188
	follow-up	116.97 (9.50)	118.35 (8.32)	-1.38 (-6.00, 3.24)	-0.15 (-0.67, 0.36)	0.5474	116.00 (8.99)	0.97 (-4.21, 6.16)	0.11 (-0.45, 0.67)	0.7011
	difference (95% CI)	-3.08 (-6.79, 0.62)	-1.89 (-5.42, 1.64)				-4.05 (-8.50, 0.41)
	p-value	0.0955	0.2677				0.0706
DSC: correct (133)	baseline	44.40 (11.55)	39.63 (13.41)				43.42 (12.63)
	post-treatment	47.67 (10.09)	43.52 (9.46)	4.15 (-0.98, 9.29)	0.42 (-0.10, 0.95)	0.1092	43.95 (9.40)	3.72 (-1.25, 8.68)	0.38 (-0.13, 0.89)	0.1375
	difference (95% CI)	6.94 (3.17, 10.72)	3.75 (0.60, 6.91)				3.50 (-1.53, 8.53)
	p-value	0.0019	0.0234				0.1561
	follow-up	48.90 (12.41)	46.99 (11.19)	1.91 (-4.30, 8.12)	0.16 (-0.36, 0.69)	0.5351	49.48 (11.41)	-0.58 (-7.06, 5.90)	-0.05 (-0.59, 0.49)	0.8551
	difference (95% CI)	7.06 (2.37, 11.74)	6.44 (2.56, 10.33)				8.02 (2.79, 13.24)
	p-value	0.0069	0.0031				0.0061
DSC: error	baseline	0.05 (0.22)	0.05 (0.23)				0.37 (0.90)
	post-treatment	0.27 (0.87)	0.10 (0.81)	0.17 (-0.23, 0.58)	0.21 (-0.28, 0.69)	0.3937	0.12 (0.87)	0.16 (-0.27, 0.58)	0.18 (-0.31, 0.67)	0.4571
	difference (95% CI)	0.28 (-0.08, 0.65)	0.08 (-0.16, 0.31)				-0.04 (-0.45, 0.38)
	p-value	0.1146	0.502				0.8506
	follow-up	-0.03 (1.13)	0.14 (1.02)	-0.17 (-0.76, 0.42)	-0.16 (-0.71, 0.39)	0.5621	-0.08 (1.05)	0.06 (-0.50, 0.62)	0.05 (-0.46, 0.57)	0.8373
	difference (95% CI)	0.12 (-0.34, 0.58)	0.26 (-0.28, 0.80)				-0.27 (-0.80, 0.26)
	p-value	0.5614	0.3242				0.2932
K-TMT-E: Part A, time (sec)	baseline	40.00 (15.70)	38.11 (15.15)				36.11 (16.90)
	post-treatment	37.51 (14.57)	35.61 (13.20)	1.90 (-5.00, 8.81)	0.14 (-0.36, 0.63)	0.5795	35.76 (14.46)	1.75 (-5.70, 9.21)	0.12 (-0.39, 0.63)	0.6346
	difference (95% CI)	-5.36 (-11.22, 0.50)	-6.26 (-12.36, -0.16)				-4.92 (-11.80, 1.95)
	p-value	0.0704	0.0449				0.1449
	follow-up	36.79 (19.00)	42.80 (16.60)	-6.01 (-15.35, 3.33)	-0.34 (-0.86, 0.19)	0.1982	38.99 (17.09)	-2.20 (-11.77, 7.37)	-0.12 (-0.65, 0.41)	0.6409
	difference (95% CI)	-8.20 (-16.12, -0.28)	-1.35 (-8.94, 6.23)				-3.67 (-12.44, 5.10)
	p-value	0.0432	0.7037				0.3765
K-TMT-E: Part A, error	baseline	0.10 (0.31)	0.16 (0.50)				0.05 (0.23)
	post-treatment	0.19 (0.31)	0.06 (0.27)	0.13 (-0.03, 0.28)	0.45 (-0.09, 0.98)	0.0991	0.07 (0.27)	0.12 (-0.03, 0.27)	0.40 (-0.12, 0.92)	0.1236
	difference (95% CI)	0.03 (-0.22, 0.27)	-0.15 (-0.40, 0.09)				-0.05 (-0.16, 0.06)
	p-value	0.831	0.2043				0.3319
	follow-up	0.19 (0.46)	0.10 (0.45)	0.09 (-0.14, 0.32)	0.19 (-0.31, 0.70)	0.4407	0.13 (0.44)	0.07 (-0.15, 0.28)	0.15 (-0.33, 0.62)	0.5379
	difference (95% CI)	0.06 (-0.14, 0.27)	-0.05 (-0.28, 0.19)				0.01 (-0.06, 0.07)
	p-value	0.5033	0.6739				0.7883
K-TMT-E: Part B, time (sec)	baseline	81.80 (60.20)	60.84 (28.53)				72.79 (51.57)
	post-treatment	70.81 (76.86)	81.54 (72.51)	-10.74 (-48.28, 26.80)	-0.14 (-0.65, 0.36)	0.566	67.29 (74.85)	3.52 (-34.24, 41.28)	0.05 (-0.45, 0.54)	0.8511
	difference (95% CI)	-8.30 (-37.08, 20.49)	15.59 (-20.90, 52.09)				-4.77 (-34.71, 25.17)
	p-value	0.5485	0.3735				0.7361
	follow-up	70.06 (41.49)	71.02 (37.56)	-0.96 (-21.84, 19.93)	-0.02 (-0.55, 0.50)	0.9264	61.69 (40.03)	8.38 (-13.11, 29.87)	0.21 (-0.32, 0.73)	0.4312
	difference (95% CI)	-18.39 (-42.28, 5.50)	-2.28 (-15.59, 11.03)				-20.14 (-45.62, 5.34)
	p-value	0.1217	0.7175				0.1124
K-TMT-E: Part B, error	baseline	0.65 (1.50)	0.26 (0.65)				0.58 (1.07)
	post-treatment	0.49 (1.34)	0.56 (1.30)	-0.06 (-0.71, 0.59)	-0.05 (-0.54, 0.44)	0.8446	0.31 (1.42)	0.18 (-0.57, 0.94)	0.13 (-0.42, 0.68)	0.6208
	difference (95% CI)	-0.15 (-0.95, 0.65)	0.25 (-0.28, 0.77)				-0.32 (-1.06, 0.43)
	p-value	0.6981	0.3268				0.3721
	follow-up	0.45 (1.21)	0.52 (1.13)	-0.06 (-0.63, 0.51)	-0.05 (-0.54, 0.43)	0.8243	0.73 (1.11)	-0.27 (-0.90, 0.35)	-0.24 (-0.77, 0.30)	0.3763
	difference (95% CI)	-0.36 (-1.10, 0.37)	0.04 (-0.37, 0.46)				-0.04 (-0.82, 0.73)
	p-value	0.3087	0.8187				0.9035
SNSB: Other indexes
SNSB-D	baseline	164.28 (23.74)	168.66 (22.12)				177.34 (28.37)
	post-treatment	189.96 (27.00)	182.03 (25.39)	7.93 (-4.79, 20.65)	0.30 (-0.18, 0.79)	0.2154	187.83 (27.24)	2.13 (-11.82, 16.09)	0.08 (-0.44, 0.59)	0.7582
	difference (95% CI)	21.03 (10.91, 31.16)	12.61 (3.96, 21.26)				14.94 (2.71, 27.17)
	p-value	0.0004	0.0077				0.0209
	follow-up	194.41 (28.62)	188.30 (26.10)	6.11 (-8.12, 20.33)	0.22 (-0.30, 0.74)	0.3885	202.08 (27.40)	-7.67 (-22.54, 7.19)	-0.27 (-0.80, 0.26)	0.3002
	difference (95% CI)	23.59 (13.23, 33.94)	16.38 (7.14, 25.62)				26.26 (11.86, 40.67)
	p-value	0.0004	0.0023				0.0017
K-MMSE	baseline	25.85 (2.54)	26.00 (1.41)				26.21 (1.78)
	post-treatment	27.10 (2.29)	26.71 (2.07)	0.39 (-0.76, 1.53)	0.18 (-0.35, 0.70)	0.4987	27.73 (2.17)	-0.63 (-1.78, 0.51)	-0.28 (-0.80, 0.23)	0.2663
	difference (95% CI)	0.95 (-0.06, 1.97)	0.48 (-0.57, 1.52)				1.39 (0.37, 2.41)
	p-value	0.0635	0.3475				0.0117
	follow-up	27.31 (2.26)	26.70 (2.00)	0.61 (-0.50, 1.73)	0.29 (-0.24, 0.81)	0.2703	27.50 (2.13)	-0.19 (-1.41, 1.03)	-0.09 (-0.64, 0.47)	0.7526
	difference (95% CI)	1.63 (0.28, 2.99)	0.94 (-0.09, 1.98)				1.53 (0.35, 2.70)
	p-value	0.0216	0.07				0.0154
SGDepS	baseline	4.30 (3.93)	4.21 (3.10)				4.00 (3.93)
	post-treatment	4.15 (5.07)	4.75 (4.40)	-0.60 (-2.97, 1.77)	-0.13 (-0.62, 0.37)	0.6103	5.98 (4.50)	-1.83 (-4.31, 0.64)	-0.38 (-0.90, 0.13)	0.1406
	difference (95% CI)	-1.42 (-3.61, 0.78)	-0.62 (-2.31, 1.07)				0.45 (-1.46, 2.36)
	p-value	0.1868	0.4447				0.6203
	follow-up	2.31 (4.52)	4.86 (4.30)	-2.55 (-4.79, -0.31)	-0.58 (-1.08, -0.07)	0.0266	3.56 (4.21)	-1.26 (-3.45, 0.93)	-0.29 (-0.79, 0.21)	0.2516
	difference (95% CI)	-2.07 (-4.27, 0.12)	0.48 (-1.38, 2.34)				-0.79 (-2.89, 1.30)
	p-value	0.0624	0.5816				0.4314
K-IADL	baseline	0.11 (0.16)	0.13 (0.11)				0.15 (0.18)
	post-treatment	0.13 (0.19)	0.12 (0.17)	0.01 (-0.08, 0.10)	0.05 (-0.44, 0.54)	0.8333	0.16 (0.18)	-0.03 (-0.14, 0.07)	-0.18 (-0.75, 0.38)	0.5072
	difference (95% CI)	-0.03 (-0.08, 0.03)	-0.05 (-0.10, 0.01)				-0.01 (-0.14, 0.11)
	p-value	0.3655	0.0882				0.8201
	follow-up	0.07 (0.14)	0.09 (0.13)	-0.03 (-0.10, 0.05)	-0.18 (-0.73, 0.36)	0.497	0.02 (0.13)	0.04 (-0.02, 0.11)	0.32 (-0.18, 0.82)	0.2088
	difference (95% CI)	-0.01 (-0.09, 0.07)	0.00 (-0.07, 0.06)				-0.09 (-0.16, -0.02)
	p-value	0.7167	0.9137				0.017
HADS
HADS: anxiety	baseline	6.80 (3.87)	8.26 (5.01)				7.89 (3.11)
	post-treatment	7.69 (4.86)	7.78 (4.34)	-0.09 (-2.35, 2.17)	-0.02 (-0.51, 0.47)	0.9389	7.98 (4.59)	-0.29 (-2.68, 2.10)	-0.06 (-0.57, 0.44)	0.8074
	difference (95% CI)	-1.64 (-3.36, 0.09)	-1.81 (-3.87, 0.25)				-1.58 (-3.62, 0.45)
	p-value	0.0612	0.0801				0.1148
	follow-up	5.43 (5.12)	7.77 (4.57)	-2.34 (-4.79, 0.11)	-0.48 (-0.99, 0.02)	0.0611	7.78 (4.73)	-2.34 (-4.79, 0.10)	-0.48 (-0.97, 0.02)	0.0592
	difference (95% CI)	-3.03 (-4.72, -1.35)	-1.41 (-3.63, 0.81)				-1.23 (-3.59, 1.12)
	p-value	0.0016	0.1954				0.2797
HADS: depression	baseline	5.25 (2.73)	7.00 (2.92)				6.42 (2.59)
	post-treatment	5.45 (4.76)	5.90 (4.22)	-0.45 (-2.85, 1.95)	-0.10 (-0.63, 0.43)	0.7054	7.44 (4.37)	-1.99 (-4.27, 0.29)	-0.44 (-0.93, 0.06)	0.0855
	difference (95% CI)	-0.86 (-2.50, 0.78)	-0.90 (-2.66, 0.86)				0.70 (-1.07, 2.47)
	p-value	0.2788	0.293				0.407
	follow-up	5.07 (5.64)	6.31 (5.14)	-1.24 (-4.08, 1.60)	-0.23 (-0.76, 0.30)	0.3807	7.43 (5.11)	-2.36 (-4.99, 0.27)	-0.44 (-0.93, 0.05)	0.0769
	difference (95% CI)	-1.14 (-3.31, 1.03)	-0.64 (-2.87, 1.59)				0.57 (-1.32, 2.46)
	p-value	0.2786	0.5484				0.5276
MoCA-K
MoCA-K (total, 30)	baseline	19.65 (2.06)	19.42 (2.61)				19.16 (3.06)
	week 4	21.65 (4.23)	21.70 (4.00)	-0.05 (-2.05, 1.96)	-0.01 (-0.50, 0.48)	0.9611	21.82 (4.08)	-0.17 (-2.13, 1.79)	-0.04 (-0.51, 0.43)	0.8593
	difference (95% CI)	3.72 (2.57, 4.87)	3.95 (1.74, 6.16)				4.11 (2.41, 5.80)
	p-value	<0.0001	0.0017				0.0001
	week 8	23.38 (4.05)	22.86 (3.85)	0.53 (-1.38, 2.43)	0.13 (-0.35, 0.62)	0.5798	22.46 (3.94)	0.92 (-1.00, 2.84)	0.23 (-0.25, 0.71)	0.3397
	difference (95% CI)	4.98 (3.67, 6.30)	4.72 (2.76, 6.69)				4.31 (2.43, 6.20)
	p-value	<0.0001	0.0001				0.0002
	post-treatment	24.07 (3.73)	24.49 (3.50)	-0.41 (-2.16, 1.33)	-0.11 (-0.59, 0.37)	0.6332	24.86 (3.77)	-0.78 (-2.72, 1.15)	-0.21 (-0.72, 0.31)	0.4156
	difference (95% CI)	4.86 (3.77, 5.96)	5.47 (3.66, 7.28)				6.01 (4.19, 7.83)
	p-value	<0.0001	<0.0001				<0.0001
	follow-up	24.40 (4.38)	23.47 (4.07)	0.93 (-1.15, 3.02)	0.22 (-0.27, 0.71)	0.3712	24.61 (4.17)	-0.21 (-2.34, 1.92)	-0.05 (-0.55, 0.45)	0.8423
	difference (95% CI)	5.64 (4.11, 7.18)	4.92 (2.98, 6.86)				6.21 (4.02, 8.39)
	p-value	<0.0001	0.0001				<0.0001
MoCA (visuospatial and executive functions, 6)	baseline	2.35 (0.99)	2.26 (0.81)				2.26 (1.28)
	week 4	3.28 (1.71)	3.49 (1.64)	-0.21 (-1.04, 0.61)	-0.13 (-0.62, 0.36)	0.6043	3.06 (1.65)	0.22 (-0.58, 1.02)	0.13 (-0.35, 0.60)	0.5883
	difference (95% CI)	1.04 (0.50, 1.58)	1.26 (0.45, 2.07)				0.88 (0.31, 1.44)
	p-value	0.0009	0.0048				0.0047
	week 8	4.01 (1.55)	3.12 (1.46)	0.89 (0.13, 1.65)	0.59 (0.09, 1.09)	0.0229	3.34 (1.48)	0.67 (-0.09, 1.43)	0.44 (-0.06, 0.94)	0.0807
	difference (95% CI)	1.69 (1.17, 2.20)	0.83 (0.13, 1.54)				1.09 (0.35, 1.84)
	p-value	<0.0001	0.0242				0.0069
	post-treatment	4.22 (1.43)	4.04 (1.31)	0.18 (-0.47, 0.83)	0.13 (-0.35, 0.61)	0.5845	4.43 (1.39)	-0.21 (-0.89, 0.47)	-0.15 (-0.64, 0.33)	0.5349
	difference (95% CI)	1.76 (1.26, 2.27)	1.67 (1.02, 2.31)				2.07 (1.42, 2.71)
	p-value	<0.0001	0.0001				<0.0001
	follow-up	4.06 (1.29)	3.65 (1.19)	0.41 (-0.19, 1.01)	0.33 (-0.15, 0.81)	0.1724	4.04 (1.23)	0.02 (-0.61, 0.66)	0.02 (-0.48, 0.52)	0.9372
	difference (95% CI)	1.79 (1.22, 2.37)	1.42 (0.90, 1.95)				1.85 (1.15, 2.55)
	p-value	<0.0001	<0.0001				<0.0001
MoCA (naming, 3)	baseline	2.30 (0.73)	2.37 (0.60)				2.21 (0.98)
	week 4	2.11 (0.87)	2.40 (0.82)	-0.29 (-0.70, 0.12)	-0.34 (-0.82, 0.14)	0.159	2.13 (0.84)	-0.02 (-0.43, 0.39)	-0.02 (-0.50, 0.45)	0.9264
	difference (95% CI)	0.18 (-0.10, 0.45)	0.41 (-0.01, 0.82)				0.23 (-0.19, 0.66)
	p-value	0.1906	0.055				0.2618
	week 8	2.43 (0.85)	2.52 (0.81)	-0.09 (-0.49, 0.32)	-0.11 (-0.59, 0.38)	0.6626	2.25 (0.85)	0.18 (-0.23, 0.59)	0.21 (-0.27, 0.69)	0.3835
	difference (95% CI)	0.38 (0.07, 0.69)	0.41 (0.05, 0.76)				0.25 (-0.26, 0.76)
	p-value	0.018	0.027				0.317
	post-treatment	2.48 (0.77)	2.53 (0.73)	-0.05 (-0.41, 0.30)	-0.07 (-0.55, 0.40)	0.7603	2.34 (0.77)	0.14 (-0.24, 0.51)	0.18 (-0.30, 0.66)	0.4583
	difference (95% CI)	0.39 (0.10, 0.68)	0.41 (0.06, 0.75)				0.27 (-0.08, 0.62)
	p-value	0.0117	0.0231				0.122
	follow-up	2.71 (0.69)	2.78 (0.65)	-0.08 (-0.39, 0.24)	-0.11 (-0.59, 0.36)	0.6323	2.66 (0.74)	0.05 (-0.32, 0.41)	0.07 (-0.44, 0.58)	0.7845
	difference (95% CI)	0.49 (0.20, 0.79)	0.52 (0.18, 0.86)				0.50 (0.04, 0.95)
	p-value	0.0025	0.0051				0.0348
MoCA (attention, 6)	baseline	4.10 (0.85)	3.63 (1.26)				3.89 (1.49)
	week 4	4.43 (1.32)	3.98 (1.25)	0.46 (-0.17, 1.08)	0.36 (-0.13, 0.84)	0.1474	4.27 (1.27)	0.16 (-0.46, 0.79)	0.12 (-0.36, 0.60)	0.6031
	difference (95% CI)	0.68 (0.19, 1.16)	0.54 (-0.30, 1.39)				0.59 (-0.03, 1.22)
	p-value	0.0099	0.189				0.0616
	week 8	4.52 (1.74)	4.37 (1.64)	0.16 (-0.67, 0.98)	0.09 (-0.39, 0.58)	0.7051	4.25 (1.84)	0.27 (-0.66, 1.20)	0.15 (-0.37, 0.67)	0.5555
	difference (95% CI)	0.66 (0.12, 1.21)	0.88 (-0.13, 1.89)				0.52 (-0.36, 1.41)
	p-value	0.0202	0.0831				0.2217
	post-treatment	4.86 (1.16)	4.87 (1.08)	-0.01 (-0.59, 0.56)	-0.01 (-0.52, 0.50)	0.9645	4.95 (1.13)	-0.09 (-0.65, 0.46)	-0.08 (-0.57, 0.40)	0.7379
	difference (95% CI)	0.70 (0.19, 1.21)	1.06 (0.41, 1.72)				0.97 (0.23, 1.71)
	p-value	0.0107	0.0034				0.0139
	follow-up	4.86 (1.62)	4.59 (1.54)	0.27 (-0.53, 1.08)	0.17 (-0.34, 0.68)	0.4972	4.89 (1.65)	-0.03 (-0.86, 0.80)	-0.02 (-0.53, 0.49)	0.9388
	difference (95% CI)	0.92 (0.32, 1.51)	0.96 (0.12, 1.80)				1.11 (0.16, 2.05)
	p-value	0.0054	0.0277				0.0251
MoCA (language, 3)	baseline	2.10 (0.79)	2.42 (0.61)				1.89 (0.74)
	week 4	2.11 (1.04)	2.28 (1.00)	-0.17 (-0.68, 0.34)	-0.17 (-0.67, 0.33)	0.5034	2.24 (0.99)	-0.13 (-0.62, 0.36)	-0.13 (-0.61, 0.35)	0.5891
	difference (95% CI)	0.17 (-0.28, 0.62)	0.07 (-0.37, 0.52)				0.49 (-0.02, 1.01)
	p-value	0.4269	0.7275				0.0587
	week 8	2.60 (1.03)	2.34 (1.00)	0.27 (-0.23, 0.76)	0.26 (-0.22, 0.75)	0.2806	2.57 (1.02)	0.04 (-0.46, 0.53)	0.04 (-0.45, 0.52)	0.8825
	difference (95% CI)	0.47 (-0.04, 0.98)	-0.03 (-0.59, 0.54)				0.64 (0.25, 1.03)
	p-value	0.0666	0.9148				0.0036
	post-treatment	2.56 (0.74)	2.68 (0.67)	-0.12 (-0.46, 0.23)	-0.16 (-0.66, 0.33)	0.5037	2.56 (0.69)	0.00 (-0.38, 0.38)	0.00 (-0.53, 0.54)	0.9965
	difference (95% CI)	0.53 (0.06, 1.00)	0.38 (0.02, 0.74)				0.73 (0.32, 1.15)
	p-value	0.0303	0.0379				0.0019
	follow-up	2.67 (0.83)	2.45 (0.81)	0.23 (-0.19, 0.64)	0.28 (-0.23, 0.79)	0.2797	2.69 (0.79)	-0.02 (-0.43, 0.39)	-0.03 (-0.54, 0.48)	0.9125
	difference (95% CI)	0.59 (0.15, 1.03)	0.17 (-0.18, 0.53)				0.77 (0.32, 1.23)
	p-value	0.0128	0.3115				0.0026
MoCA (abstraction, 2)	baseline	0.95 (0.83)	1.11 (0.74)				0.74 (0.73)
	week 4	1.12 (0.93)	0.82 (0.86)	0.30 (-0.15, 0.74)	0.33 (-0.17, 0.83)	0.1866	0.77 (0.90)	0.35 (-0.08, 0.77)	0.38 (-0.08, 0.85)	0.1061
	difference (95% CI)	0.36 (0.02, 0.69)	-0.01 (-0.47, 0.45)				0.08 (-0.14, 0.29)
	p-value	0.0405	0.9522				0.4676
	week 8	1.21 (0.99)	1.01 (0.89)	0.20 (-0.26, 0.66)	0.21 (-0.27, 0.70)	0.379	0.87 (0.96)	0.34 (-0.13, 0.81)	0.35 (-0.13, 0.83)	0.1534
	difference (95% CI)	0.46 (0.05, 0.87)	0.19 (-0.25, 0.64)				0.22 (-0.19, 0.62)
	p-value	0.0287	0.3679				0.269
	post-treatment	1.00 (0.90)	1.15 (0.83)	-0.15 (-0.57, 0.26)	-0.18 (-0.66, 0.31)	0.4612	0.82 (0.90)	0.18 (-0.26, 0.62)	0.20 (-0.29, 0.69)	0.4078
	difference (95% CI)	0.37 (0.01, 0.73)	0.38 (-0.04, 0.81)				0.30 (-0.06, 0.66)
	p-value	0.0447	0.0713				0.0986
	follow-up	0.97 (0.97)	1.17 (0.88)	-0.20 (-0.65, 0.25)	-0.22 (-0.70, 0.27)	0.3759	1.07 (0.94)	-0.10 (-0.56, 0.37)	-0.10 (-0.59, 0.39)	0.6705
	difference (95% CI)	0.34 (-0.08, 0.77)	0.43 (-0.02, 0.89)				0.53 (0.18, 0.89)
	p-value	0.1007	0.0604				0.0068
MoCA (memory, 5)	baseline	1.70 (1.08)	1.79 (1.36)				1.89 (1.24)
	week 4	2.59 (1.62)	2.54 (1.45)	0.05 (-0.74, 0.84)	0.03 (-0.48, 0.55)	0.891	3.27 (1.49)	-0.68 (-1.39, 0.03)	-0.44 (-0.89, 0.02)	0.0594
	difference (95% CI)	1.34 (0.74, 1.93)	1.31 (0.70, 1.92)				1.88 (1.06, 2.71)
	p-value	0.0002	0.0005				0.0002
	week 8	2.76 (1.95)	3.05 (1.80)	-0.29 (-1.21, 0.63)	-0.15 (-0.65, 0.34)	0.5306	3.31 (1.89)	-0.55 (-1.45, 0.35)	-0.29 (-0.75, 0.18)	0.2254
	difference (95% CI)	1.35 (0.68, 2.03)	1.65 (0.88, 2.42)				1.79 (1.03, 2.56)
	p-value	0.0007	0.0004				0.0002
	post-treatment	2.82 (1.88)	2.92 (1.75)	-0.10 (-1.00, 0.81)	-0.05 (-0.55, 0.44)	0.8262	3.48 (1.83)	-0.66 (-1.56, 0.23)	-0.36 (-0.84, 0.13)	0.1426
	difference (95% CI)	1.11 (0.48, 1.74)	1.16 (0.58, 1.75)				1.65 (0.69, 2.61)
	p-value	0.002	0.0008				0.0024
	follow-up	2.84 (2.33)	2.52 (2.10)	0.32 (-0.77, 1.41)	0.14 (-0.35, 0.64)	0.5555	3.16 (2.21)	-0.32 (-1.46, 0.81)	-0.14 (-0.65, 0.36)	0.5657
	difference (95% CI)	1.24 (0.42, 2.06)	0.89 (-0.02, 1.80)				1.47 (0.55, 2.39)
	p-value	0.0059	0.055				0.0046
MoCA (orientation, 6)	baseline	5.85 (0.49)	5.58 (0.77)				5.95 (0.23)
	week 4	5.72 (0.60)	5.69 (0.57)	0.03 (-0.26, 0.32)	0.05 (-0.45, 0.55)	0.8517	5.77 (0.58)	-0.05 (-0.33, 0.23)	-0.09 (-0.56, 0.39)	0.7187
	difference (95% CI)	-0.07 (-0.40, 0.25)	0.18 (-0.25, 0.62)				-0.12 (-0.35, 0.12)
	p-value	0.635	0.3779				0.2999
	week 8	5.72 (0.58)	5.86 (0.55)	-0.14 (-0.42, 0.13)	-0.25 (-0.75, 0.24)	0.3026	5.91 (0.56)	-0.19 (-0.47, 0.08)	-0.33 (-0.81, 0.15)	0.1668
	difference (95% CI)	-0.12 (-0.50, 0.26)	0.31 (-0.05, 0.68)				-0.02 (-0.20, 0.17)
	p-value	0.5113	0.0888				0.8561
	post-treatment	5.98 (0.33)	5.90 (0.32)	0.08 (-0.08, 0.24)	0.25 (-0.24, 0.74)	0.3184	6.04 (0.33)	-0.05 (-0.21, 0.10)	-0.16 (-0.64, 0.31)	0.4855
	difference (95% CI)	0.10 (-0.17, 0.36)	0.31 (-0.12, 0.75)				0.05 (-0.07, 0.17)
	p-value	0.4449	0.144				0.3806
	follow-up	5.95 (0.55)	5.87 (0.52)	0.08 (-0.18, 0.33)	0.14 (-0.33, 0.62)	0.5487	5.86 (0.56)	0.08 (-0.19, 0.35)	0.15 (-0.34, 0.64)	0.5382
	difference (95% CI)	0.09 (-0.17, 0.36)	0.31 (-0.12, 0.75)				-0.09 (-0.39, 0.21)
	p-value	0.472	0.144				0.5091
ADAS-cog-11
ADAS-cog-11 (total, 70)	baseline	12.30 (5.32)	12.74 (5.63)				11.32 (3.07)
	week 4	9.94 (4.20)	9.78 (3.95)	0.16 (-1.81, 2.14)	0.04 (-0.44, 0.52)	0.8682	9.79 (3.97)	0.15 (-1.79, 2.09)	0.04 (-0.44, 0.51)	0.8792
	difference (95% CI)	-1.89 (-3.94, 0.17)	-2.44 (-4.68, -0.20)				-1.53 (-3.27, 0.22)
	p-value	0.0693	0.0346				0.0819
	week 8	8.97 (3.85)	9.50 (3.67)	-0.54 (-2.34, 1.26)	-0.14 (-0.62, 0.34)	0.5514	8.70 (3.76)	0.27 (-1.57, 2.10)	0.07 (-0.41, 0.55)	0.7696
	difference (95% CI)	-3.03 (-4.93, -1.13)	-2.93 (-5.11, -0.75)				-2.69 (-4.67, -0.71)
	p-value	0.0038	0.0116				0.0112
	post-treatment	8.58 (4.06)	7.77 (3.76)	0.81 (-1.13, 2.74)	0.21 (-0.29, 0.70)	0.4042	8.39 (3.98)	0.19 (-1.84, 2.21)	0.05 (-0.46, 0.55)	0.8527
	difference (95% CI)	-3.31 (-5.77, -0.85)	-4.40 (-6.74, -2.05)				-3.03 (-5.01, -1.04)
	p-value	0.0114	0.0011				0.0056
	follow-up	9.33 (5.28)	8.77 (4.82)	0.56 (-1.92, 3.04)	0.11 (-0.38, 0.60)	0.6515	8.91 (5.06)	0.42 (-2.25, 3.08)	0.08 (-0.43, 0.60)	0.7523
	difference (95% CI)	-2.57 (-5.43, 0.29)	-3.49 (-6.30, -0.68)				-2.41 (-4.64, -0.18)
	p-value	0.0746	0.0182				0.0363
ADAS-cog-11 (memory, 35)	baseline	9.20 (4.23)	9.11 (4.89)				7.79 (1.81)
	week 4	7.61 (3.89)	6.79 (3.62)	0.82 (-0.99, 2.63)	0.22 (-0.26, 0.70)	0.3687	6.85 (3.68)	0.76 (-1.07, 2.59)	0.20 (-0.28, 0.68)	0.4072
	difference (95% CI)	-1.20 (-2.90, 0.50)	-2.05 (-4.45, 0.34)				-0.98 (-2.51, 0.55)
	p-value	0.1552	0.0883				0.1929
	week 8	6.41 (3.28)	6.84 (3.03)	-0.43 (-1.98, 1.12)	-0.13 (-0.62, 0.36)	0.581	6.08 (3.12)	0.34 (-1.20, 1.87)	0.11 (-0.37, 0.59)	0.6607
	difference (95% CI)	-2.25 (-3.68, -0.81)	-1.88 (-3.98, 0.21)				-1.70 (-3.14, -0.25)
	p-value	0.0043	0.0749				0.0244
	post-treatment	6.21 (3.42)	5.87 (3.18)	0.33 (-1.30, 1.97)	0.10 (-0.39, 0.60)	0.6829	6.11 (3.22)	0.10 (-1.49, 1.68)	0.03 (-0.45, 0.51)	0.9013
	difference (95% CI)	-2.64 (-4.62, -0.66)	-2.93 (-5.23, -0.62)				-1.74 (-3.19, -0.29)
	p-value	0.0122	0.0162				0.0219
	follow-up	6.95 (4.34)	6.67 (4.04)	0.28 (-1.93, 2.49)	0.07 (-0.46, 0.59)	0.798	6.26 (4.00)	0.69 (-1.36, 2.73)	0.16 (-0.32, 0.65)	0.5011
	difference (95% CI)	-1.85 (-4.18, 0.48)	-2.12 (-4.70, 0.46)				-1.48 (-3.11, 0.14)
	p-value	0.1114	0.1004				0.0695
ADAS-cog-11 (language, 25)	baseline	1.85 (1.42)	2.05 (1.13)				2.16 (1.80)
	week 4	1.08 (1.48)	1.44 (1.41)	-0.36 (-1.06, 0.35)	-0.25 (-0.73, 0.24)	0.3164	1.47 (1.43)	-0.38 (-1.08, 0.31)	-0.26 (-0.74, 0.21)	0.2733
	difference (95% CI)	-0.63 (-1.29, 0.02)	-0.44 (-1.12, 0.24)				-0.45 (-1.15, 0.25)
	p-value	0.0572	0.1854				0.1918
	week 8	1.46 (1.61)	1.40 (1.51)	0.06 (-0.69, 0.82)	0.04 (-0.44, 0.52)	0.8653	1.47 (1.57)	-0.01 (-0.77, 0.75)	-0.01 (-0.48, 0.47)	0.9818
	difference (95% CI)	-0.53 (-1.30, 0.24)	-0.80 (-1.46, -0.14)				-0.75 (-1.66, 0.17)
	p-value	0.1659	0.0213				0.1012
	post-treatment	1.37 (1.18)	0.87 (1.13)	0.50 (-0.07, 1.07)	0.44 (-0.06, 0.93)	0.0819	1.26 (1.17)	0.11 (-0.45, 0.68)	0.10 (-0.38, 0.58)	0.6809
	difference (95% CI)	-0.47 (-1.10, 0.16)	-1.12 (-1.72, -0.51)				-0.86 (-1.67, -0.04)
	p-value	0.1346	0.0013				0.0399
	follow-up	1.70 (1.70)	1.24 (1.60)	0.46 (-0.37, 1.30)	0.28 (-0.22, 0.79)	0.267	1.62 (1.72)	0.08 (-0.78, 0.95)	0.05 (-0.46, 0.56)	0.8458
	difference (95% CI)	-0.28 (-1.06, 0.50)	-0.90 (-1.53, -0.27)				-0.68 (-1.89, 0.52)
	p-value	0.4621	0.0085				0.2428
ADAS-cog-11 (praxis, 10)	baseline	1.25 (0.85)	1.58 (0.77)				1.37 (0.76)
	week 4	1.45 (1.21)	1.45 (1.15)	-0.01 (-0.58, 0.57)	0.00 (-0.49, 0.48)	0.9846	1.53 (1.15)	-0.08 (-0.66, 0.49)	-0.07 (-0.56, 0.42)	0.7731
	difference (95% CI)	-0.04 (-0.47, 0.40)	-0.19 (-0.63, 0.25)				-0.02 (-0.53, 0.50)
	p-value	0.8651	0.3757				0.9405
	week 8	1.17 (0.88)	1.26 (0.81)	-0.08 (-0.50, 0.33)	-0.10 (-0.59, 0.39)	0.6844	1.16 (0.83)	0.02 (-0.40, 0.43)	0.02 (-0.47, 0.51)	0.9365
	difference (95% CI)	-0.21 (-0.56, 0.14)	-0.31 (-0.72, 0.10)				-0.29 (-0.67, 0.09)
	p-value	0.2138	0.1247				0.1241
	post-treatment	1.04 (1.08)	1.02 (1.00)	0.03 (-0.48, 0.53)	0.03 (-0.46, 0.51)	0.9114	1.01 (1.08)	0.04 (-0.53, 0.60)	0.03 (-0.49, 0.56)	0.8994
	difference (95% CI)	-0.28 (-0.66, 0.11)	-0.52 (-1.01, -0.02)				-0.43 (-0.99, 0.12)
	p-value	0.1467	0.0417				0.1125
	follow-up	0.74 (1.21)	1.12 (1.14)	-0.38 (-1.01, 0.25)	-0.32 (-0.86, 0.21)	0.23	0.94 (1.17)	-0.20 (-0.80, 0.41)	-0.17 (-0.67, 0.34)	0.5105
	difference (95% CI)	-0.57 (-1.12, -0.02)	-0.45 (-1.03, 0.14)				-0.50 (-1.03, 0.02)
	p-value	0.0417	0.122				0.0589

## Sheet: Table S4
Table S4. Result of credibility of treatment assessment.
	EA group	sham EA group	mean difference	P value
How confident do you feel that this treatment can alleviate cognitive impairment?
baseline	5.25 (4.77, 5.73)	4.45 (3.73, 5.17)	0.80 (-0.04, 1.64)	0.06
post-treatment	4.65 (3.98, 5.32)	3.90 (3.06, 4.74)	0.75 (-0.29, 1.79)	0.1527
How logical does this treatment seem to you?
baseline	5.25 (4.63, 5.87)	4.30 (3.39, 5.21)	0.95 (-0.12, 2.02)	0.0799
post-treatment	4.89 (4.20, 5.59)	4.45 (3.76, 5.14)	0.44 (-0.50, 1.39)	0.3475
How confident would you be in recommending this treatment to a friend who suffered from cognitive impairment?
baseline	4.75 (4.09, 5.41)	4.00 (3.14, 4.86)	0.75 (-0.28, 1.78)	0.1474
post-treatment	4.44 (3.76, 5.11)	3.67 (2.87, 4.47)	0.77 (-0.23, 1.77)	0.1244
How successful do you think this treatment would be in alleviating other complaint?
baseline	5.06 (4.27, 5.85)	4.73 (4.06, 5.41)	0.33 (-0.67, 1.33)	0.5069
post-treatment	4.88 (4.18, 5.57)	4.47 (3.92, 5.02)	0.41 (-0.45, 1.27)	0.3383
